# Supplementary material for: Integrative and inclusive genomics to promote the use of underutilised crops
Source: Nat Commun. 2024 Jan 8;15:320. doi: 10.1038/s41467-023-44535-x (PMC10774273; doi:10.1038/s41467-023-44535-x)
Supplement: Supplementary file 1 — Supplementary Information [file 41467_2023_44535_MOESM1_ESM.xlsx]

## Sheet: genome metadata
Source data for Figure 1 showing all publicly deposited plant genome assemblies and associated metadata
Phylum	Class	Order	Family	Genus	species	Common name	NCBI taxon ID	Genome accession #	Bioproject #	DOI of manuscript	NCBI Submission date	Number of genomes for the species	Assembled length	Contig N50	Estimated genome size	Sequencing coverage	Assembler	Sequencing technology	Read length	BUSCO % complete (combined)	BUSCO % complete and singly copy	BUSCO % complete and duplicated	BUSCO % fragmented	BUSCO % missing	Chromosome number	Ploidy number	Submitting institution	Country of submission	Continent of submission	Domestication status	Status*
Tracheophyta	Magnoliopsida	Ericales	Ebenaceae	Diospyros	lotus	date-plum	55363	GCA_014633355.1	PRJNA646788		2020-09-18	2	617726390	2985819	174522047	103	Canu v. 1.5	PacBio Sequel	long	90.5	88.8	1.7	3.5	6			BEIJING ACADEMY OF FORESTRY AND POMOLOGY SCIENCES	China	Asia	Domesticated	All other plants
Tracheophyta	Magnoliopsida	Fagales	Fagaceae	Castanea	mollissima	Chinese chestnut	60419	GCA_014183005.1	PRJNA559042		2020-08-13	2	688985466	2828629	216238227	97	WTDBG v. 1.2.8	PacBio Sequel	long	89	85.3	3.7	3.1	7.9			Shandong Academy of Agricultural Science	China	Asia	Cultivated	All other plants
Tracheophyta	Magnoliopsida	Malpighiales	Caryocaraceae	Caryocar	nuciferum	pekea nut	480971																								All other plants
Tracheophyta	Magnoliopsida	Sapindales	Sapindaceae	Litchi	chinensis		151069	GCA_019925255.1	PRJNA747875		2021-09-14		470368600	706232				PacBio Sequel												Cultivated	All other plants
Tracheophyta	Magnoliopsida	Sapindales	Sapindaceae	Nephelium	lappaceum	rambutan	151071	GCA_021234005.1	PRJNA766632		2022-01-11		409258346	1284462				Illumina NovaSeq6000												Cultivated	All other plants
Tracheophyta	Magnoliopsida	Asterales	Asteraceae	Cichorium	endivia			GCA_023376185.1	PRJNA797903		2022-05-18		886977840	9012837				PacBio HiFi												Domesticated	All other plants
Tracheophyta	Magnoliopsida	Caryophyllales	Chenopodiaceae	Chenopodium	album	bathua	3559	GCA_948465745.1	PRJEB59126		2023-02-03		1593843283	31541381				PacBio,Arima2												Domesticated	All other plants
Tracheophyta	Magnoliopsida	Cucurbitales	Cucurbitaceae	Luffa	acutangula	angled luffa, ridge gourd	56866	GCA_012295215.1	PRJNA614596		2020-04-15	1	735530355	110403	204186619	47.5	Dovetail HiRise v. AUGUST-2019	PacBio RSII	long	94.1	92.9	1.2	2.4	3.5			National Center for Genetic Engineering and Biotechnology (BIOTEC)	Thailand	Asia	Cultivated	All other plants
Tracheophyta	Magnoliopsida	Fabales	Fabaceae	Lathyrus	tuberosus	aardaker		GCA_022829125.1	PRJNA810344		2022-04-08		6790157359	11071497				PacBio Sequel												Cultivated	All other plants
Tracheophyta	Magnoliopsida	Malvales	Malvaceae	Corchorus	capsularis	jute	210143	GCA_001974805.1	PRJNA215142		2017-01-30	1	317178409	46451	282684812	25	Celera Assembler v. 7.0	454	short	95.5	93.6	1.9	1.6	2.9	14	2	Basic &amp; Applied Research on Jute Project, Bangladesh Jute Research Institute	Bangladesh	Asia	Cultivated	All other plants
Tracheophyta	Magnoliopsida	Zingiberales	Musaceae	Musa	troglodytarum	Fe'i banana		GCA_023547065.1	PRJNA772907		2022-05-25		603587930	5113000				Nanopore												Cultivated	All other plants
Tracheophyta	Magnoliopsida	Asterales	Asteraceae	Carthamus	tinctorius	safflower	4222	GCA_001633085.1	PRJNA313459		2016-04-27	1	661937708	3410	222352588	21	SOAPdenovo v. 2.01	Illumina HiSeq	short	68.3	66.6	1.7	18	13.7	24	2	University of Georgia	USA	North America	Cultivated	All other plants
Tracheophyta	Magnoliopsida	Brassicales	Brassicaceae	Nasturtium	officinale	watercress	65948	GCA_900406445.1	PRJEB26555		2019-06-15	1	216122097	83235	68898949	59			short	98.3	49	49.3	0.9	0.8	32	4	MAX PLANCK INSTITUTE FOR PLANT BREEDING RESEARCH	Germany	Europe	Cultivated	All other plants
Tracheophyta	Magnoliopsida	Cucurbitales	Cucurbitaceae	Trichosanthes	anguina	snake gourd				https://doi.org/10.1038/s41438-020-00423-9	2020-12-01		919800000	82120000	1030000000		Canu, Racon, Pilon	Illumina and Nanopore	long								Multiple	USA China and UK	Multiple-Europe, Asia, and North America	Cultivated	All other plants
Tracheophyta	Magnoliopsida	Fabales	Fabaceae	Cajanus	cajan	pigeonpea	3821	GCA_000340665.1	PRJNA72815	https://doi.org/10.1038/nbt.2022	2016-03-30	4	592816859	22476	451456670	160	SOAPdenovo v. 1.05	Illumina Hiseq2000	short	93.6	90.6	3	2.7	3.7	22	2	BGI	China	Asia	Domesticated	All other plants
Tracheophyta	Magnoliopsida	Malvales	Malvaceae	Durio	zibethinus	durian	66656	GCA_002303985.1	PRJNA400310	https://doi.org/10.1038/ng.3972	2017-09-15	2	715230256	549783	210183856	153	Falcon v. DEC-2016; HiRise v. APR-2017	PacBio	long	96.6	76.8	19.8	0.8	2.6			Thorn Biosystems	Singapore	Asia	Domesticated	All other plants
Tracheophyta	Magnoliopsida	Myrtales	Myrtaceae	Psidium	guajava	guava	120290	GCA_016432845.1	PRJNA631442	https://doi.org/10.1111/pbi.13498	2020-12-29	2	443755635	15807569	123482532	115	FALCON v. 0.3	PacBio Sequel	long	95.7	94.5	1.2	1.5	2.8	22	2	South China Botanical Garden	China	Asia	Domesticated	All other plants
Tracheophyta	Magnoliopsida	Poales	Poaceae	Oryza	glaberrima	African rice	4538	GCA_000147395.2	PRJNA13765	add 2014 paper	2010-09-22	1	303294962	22955	90396390	30		454 Titanium	short	81.7	76.9	4.8	5	13.3	24	2	The Oryza Map Alignment Project (OMAP)	USA	North America	Domesticated	All other plants
Tracheophyta	Magnoliopsida	Poales	Poaceae	Pennisetum	glaucum	pearl millit				doi: 10.1038/nbt.3943	2017-09-18	1	1790000000	18180	1760000000	296	SOAPdenovo	PacBio and Illumina	long								ICRISAT	India	Asia	Domesticated	All other plants
Tracheophyta	Magnoliopsida	Poales	Poaceae	Setaria	italica	foxtail millet	4555	GCA_001652605.1	PRJNA314430	https://doi.org/10.1038/srep35076	2016-05-26	3	477541705	147520	133098831	375	AllPaths v. 44849	454; Illumina HiSeq; Illumina MiSeq	short	95.4	87.2	8.2	1	3.6	18	2	Academia Sinica	Taiwan	Asia	Domesticated	All other plants
Tracheophyta	Magnoliopsida	Caryophyllales	Chenopodiaceae	Chenopodium	formosanum	red quinoa/djulis	1640932	GCA_024500155.1	PRJNA840947		2022-08-03		1629754520	32598175				PacBio Sequel												Domesticated	All other plants
Tracheophyta	Magnoliopsida	Caryophyllales	Polygonaceae	Fagopyrum	esculentum	common buckwheat	3617	GCA_004303065.2	PRJNA487881	doi: 10.3389/fpls.2021.612382	2020-12-29	2	1211257866	54266	382578094	90	Newbler v. 2.9; Platanus v. 1.0; LR_Gapcloser v. 1.0	Illumina HiSeq; PacBio RSII	long	92.1	72.1	20	1.4	6.5	16	2	The Institute for Information Transmission Problems of the Russian Academy of Sciences	Russia	Asia	Domesticated	Underutilised Crop
Tracheophyta	Magnoliopsida	Cucurbitales	Cucurbitaceae	Telfairia	occidentalis	fluted gourd, ugu	383670	GCA_026257165.1	PRJNA738521		2022-11-21		768820061	2577				Illumina												Cultivated	All other plants
Tracheophyta	Magnoliopsida	Poales	Poaceae	Eragrostis	curvula	weeping love grass	38414	GCA_007726485.1	PRJNA508722		2019-08-05	1	603072269	342486	479780791	90	FALCON v. May-2016	PacBio Sequel; Chicago; Hi-C	long	93.5	77.4	16.1	1.5	5			CERZOS-CONICET	Argentina	South America	Wild	All other plants
Tracheophyta	Magnoliopsida	Apiales	Apiaceae	Centella	asiatica	Asiatic pennywort	48106	GCA_014636745.1	PRJNA642665		2020-09-18	1	430216894	64676	120041291	280	Supernova v. 2.1.1	10x genomics; Hi-C	long	95.9	92.6	3.3	1.1	3			National Center for Genetic Engineering and Biotechnology (BIOTEC)	Thailand	Asia	Cultivated	All other plants
Tracheophyta	Magnoliopsida	Apiales	Apiaceae	Coriandrum	sativum	coriander/cilantro				10.1111/pbi.13310	2019-12-04	1		604130		271	not given	PacBio; 10x genomics	long						11	2	School of Life Sciences, North China University of Science and Technology	China	Asia	Cultivated	All other plants
Tracheophyta	Magnoliopsida	Apiales	Apiaceae	Foeniculum	vulgare	fennel	48038	GCA_003724115.1	PRJNA419638	https://doi.org/10.1007/s11032-018-0884-0	2018-11-13	1	1010971190	1888	318978141	53	SOAPdenovo v. Jan-2017	Illumina HiSeq	short	71.6	68.6	3	9.6	18.8			University of Padua	Italy	Europe	Domesticated	All other plants
Tracheophyta	Magnoliopsida	Apiales	Apiaceae	Oenanthe	javanica		49556	GCA_008931105.1	PRJNA483449		2019-10-09	1	1278511736	13093	382827202	36.5	SOAPdenovo v. 2	Illumina HiSeq	short	89.9	38.4	51.5	4.2	5.9			Nanjing Agricultural University	China	Asia	Cultivated	All other plants
Tracheophyta	Magnoliopsida	Apiales	Apiaceae	Oenanthe	sinensis			GCA_028671895.1	PRJNA896923		2023-02-21		1244871860	30481399				PacBio Sequel II												Cultivated	All other plants
Tracheophyta	Magnoliopsida	Apiales	Apiaceae	Panax	ginseng					https://doi.org/10.1093/gigascience/gix093	2017-10-05	2	2999700459	21977	3500000000	112	SOAPdenovo2	Illumina HiSeq	short								China Academy of Chinese Medical Sciences,	China	Asia	Cultivated	All other plants
Tracheophyta	Magnoliopsida	Apiales	Apiaceae	Panax	notoginseng		44586	GCA_014296215.1	PRJNA632433		2020-08-24	1	2263674282	145000	614793913	84	Canu v. 1.7; SmartDenovo v. 1.0		long	85.4	79.9	5.5	5.3	9.3			BGI	China	Asia	Cultivated	All other plants
Tracheophyta	Magnoliopsida	Arecales	Arecaceae	Metroxylon	sagu			GCA_017589505.3	PRJNA769197		2023-03-06		472412277	1105447				Oxford Nanopore; Illumina NovaSeq												Cultivated	All other plants
Tracheophyta	Magnoliopsida	Asterales	Asteraceae	Cichorium	intybus			GCA_023525715.1	PRJNA798105		2022-05-24		1278752569	9445615				PacBio HiFi												Natural commodity	All other plants
Tracheophyta	Magnoliopsida	Asterales	Asteraceae	Stevia	rebaudiana		55670	GCA_009936405.1	PRJNA436363		2020-01-27	1	411383069	559419	133867767	116	SPAdes v. 2019	Illumina	short	80.7	77.9	2.8	8.3	11	22		IRIDIAN GENOMES	USA	North America	Cultivated	All other plants
Tracheophyta	Magnoliopsida	Asterales	Asteraceae	Taraxacum	kok-saghyz					https://doi.org/10.1093/nsr/nwx101			1290000000	47630	1180000000		smartdenovo	PacBio and Illumina	long								Chinese Academy of Sciences	China	Asia	Natural commodity	All other plants
Tracheophyta	Magnoliopsida	Asterales	Campanulaceae	Codonopsis	lanceolata		103999	GCA_013146195.1	PRJNA627046		2020-05-22	1	1347052323	82878	861116092	69.4	Canu v. 1.71; SMARTdenovo v. 2020-01-14	Illumina HiSeq; Oxford Nanopore GridION	long	95.5	90.1	5.4	1.7	2.8			Rural Development Administration	USA	North America	Cultivated	All other plants
Tracheophyta	Magnoliopsida	Brassicales	Brassicaceae	Diplotaxis	tenuifolia		264416	GCA_014822095.1	PRJNA624903		2020-09-30	1	424255505	4686	136997265	60	CLC Genomics Workbench v. 12.0.3	Illumina HiSeq	short	82.4	72.9	9.5	12.4	5.2			Remirucula	Portugal	Europe	Cultivated	All other plants
Tracheophyta	Magnoliopsida	Brassicales	Brassicaceae	Eruca	vesicaria	arugula	29727	GCA_902460325.1	PRJEB34051		2020-02-22	1	1212793	89251	351794	117			short	1.2	1.2	0	0.1	98.7			University of Reading	United Kingdom	Europe	Cultivated	All other plants
Tracheophyta	Magnoliopsida	Brassicales	Brassicaceae	Isatis	tinctoria	woad	161756	GCA_010577795.1	PRJNA549758		2020-02-14	3	293865481	1176212	82559158	142.71	Canu v. 1.6; wtdbg v. 1; Quickmerge v. 0.2	PacBio Sequel	long	99	91.5	7.5	0.4	0.6	28		Isatis indigotica	China	Asia	Cultivated	All other plants
Tracheophyta	Magnoliopsida	Brassicales	Brassicaceae	Lepidium	campestre	pepperwort	65351	GCA_009757365.1	PRJNA587432		2019-12-16	1	119564140	6435	37138603	22.5	TASSEL v. 3.0.165	Illumina MiSeq	short	33.8	31.7	2.1	9.1	57.1			Swedish University of Agricultural Sciences	Sweden	Europe	Cultivated	All other plants
Tracheophyta	Magnoliopsida	Brassicales	Brassicaceae	Lepidium	meyenii					https://doi.org/10.1016/j.molp.2016.04.016	2016-07-06		743000000	81780	750000000	482		Illumina HiSeq	short								Yunnan Agricultural University	China	Asia	Cultivated	All other plants
Tracheophyta	Magnoliopsida	Brassicales	Brassicaceae	Lepidium	sativum	garden cress		GCA_023374145.1	PRJNA808608		2022-05-16		336483946	38966				PacBio Sequel												Cultivated	All other plants
Tracheophyta	Magnoliopsida	Brassicales	Brassicaceae	Lobularia	maritima					https://doi.org/10.1038/s41438-020-00422-w	2020-12-01		197688650		264000000		Platanus v1.2.4	Illumina	short								Sichuan University	China	Asia	Cultivated	All other plants
Tracheophyta	Magnoliopsida	Brassicales	Brassicaceae	Sinapis	alba	white mustard	3728	GCA_012274485.2	PRJNA214277		2020-10-05	1	449668332	98426	338333112	100	discovarDeNovo v. 51464	Illumina NovaSeq 6000	short	98.7	75.1	23.6	0.7	0.6	24	3	DOE Joint Genome Institute	USA	North America	Cultivated	All other plants
Tracheophyta	Magnoliopsida	Caryophyllales	Amaranthaceae	Atriplex	hortensis					https://doi.org/10.3389/fpls.2020.00624	2020-05-25		876633014	1176597	1172000000		Canu v.1.7.1; MaSuRCA v.3.2.8; Flye v.2.3.6; wtdbg2	Oxford nanopore and Illumina	long								Brigham Young University	USA	North America	Cultivated	All other plants
Tracheophyta	Magnoliopsida	Caryophyllales	Cactineae	Selenicereus	undatus					https://doi.org/10.1038/s41438-021-00612-0			1410000000	58000	1580000000		FALCON	PacBio and Illumina	long								South China Agricultural University	China	Asia	Cultivated	All other plants
Tracheophyta	Magnoliopsida	Caryophyllales	Caryophyllaceae	Dianthus	caryophyllus	clove pink	3570	GCA_000512335.1	PRJDB1491	DOI: 10.1093/dnares/dst053	2013-12-19	1	567661845	16727	147326170	604	SOAPdenovo v. 1.05	454 GS FLX+; Illumina HiSeq1000	short	94.8	70	24.8	1.2	4	30	2	Kazusa DNA Research Institute	Japan	Asia	Domesticated	All other plants
Tracheophyta	Magnoliopsida	Cucurbitales	Begoniaceae	Begonia	darthvaderiana			GCA_022432945.1	PRJNA791490		2022-03-01		785385750	322688				PacBio												Domesticated	All other plants
Tracheophyta	Magnoliopsida	Cucurbitales	Begoniaceae	Begonia	fuchsioides		200001	GCA_003255005.1	PRJNA374770	DOI: 10.1126/science.aat1743	2018-06-19	1	373914052	54470	117849966	189	Platanus v. 1	Illumina HiSeq	short	94.6	69.8	24.8	1.8	3.6			BGI	China	Asia	Domesticated	All other plants
Tracheophyta	Magnoliopsida	Cucurbitales	Cucurbitaceae	Luffa	aegyptiaca	smooth loofah	3670	GCA_016170045.1	PRJNA549091		2020-12-21	2	669701900	4815853	203510693	101	Canu v. 1.7	PacBio Sequel	long	95.6	93.2	2.4	1.4	3			Henan Agricultural University	China	Asia	Cultivated	All other plants
Tracheophyta	Magnoliopsida	Cucurbitales	Cucurbitaceae	Luffa	cylindrica					https://doi.org/10.1038/s41438-020-00350-9	2020-08-01		656189986	8800239	720330000		FALCON	PacBio and Illumina	long								Guangdong Academy of Agricultural Sciences	China	Asia	Cultivated	All other plants
Tracheophyta	Magnoliopsida	Ericales	Actinidiaceae	Actinidia	eriantha		165200	GCA_004150315.1	PRJNA480681		2019-02-08	1	689867039	539296	201174998	51.6	Canu v. 1.7; wtdbg v. 1; Quickmerge v. 0.2	PacBio	long	85.4	75.5	9.9	6.6	8		6	Cornell University	USA	North America	Cultivated	All other plants
Tracheophyta	Magnoliopsida	Ericales	Ericaceae	Arbutus	unedo	strawberry tree	84005	GCA_014822125.1	PRJNA625056		2020-09-30	1	452681481	6250	145610096	64	CLC Genomics Workbench v. 12.0.3	Illumina HiSeq	short	62.6	61.6	1	17.9	19.5			University of Algarve	Portugal	Europe	Cultivated	All other plants
Tracheophyta	Magnoliopsida	Ericales	Ericaceae	Rhododendron	delavayi					https://doi.org/10.1093/gigascience/gix076	2017-08-26		695090000	61800	697940000	482	Platanus	Illumina HiSeq	short								Yunnan Academy of Agricultural Sciences	China	Asia	Cultivated	All other plants
Tracheophyta	Magnoliopsida	Ericales	Ericaceae	Rhododendron	ferrugineum			GCA_025642025.1	PRJNA757468		2022-10-10		464682895	5607				Illumina												Cultivated	All other plants
Tracheophyta	Magnoliopsida	Ericales	Ericaceae	Rhododendron	griersonianum			GCA_018127125.1	PRJNA659608		2021-04-23		674776022	33985669				Oxford Nanopore PromethION												Cultivated	All other plants
Tracheophyta	Magnoliopsida	Ericales	Ericaceae	Rhododendron	henanense			GCA_020567845.1	PRJNA656593		2021-11-04		634288283	2508181				PacBio Sequel II												Cultivated	All other plants
Tracheophyta	Magnoliopsida	Ericales	Ericaceae	Rhododendron	kiyosumense			GCA_019656275.1	PRJDB11740		2021-06-21		601919567	24033				DNBSeq												Cultivated	All other plants
Tracheophyta	Magnoliopsida	Ericales	Ericaceae	Rhododendron	molle			GCA_025413875.1	PRJNA804375		2022-09-28		652158357	44852950				Oxford Nanopore PromethION												Cultivated	All other plants
Tracheophyta	Magnoliopsida	Ericales	Ericaceae	Rhododendron	mucronatum			GCA_019656295.1	PRJDB11740		2021-06-21		506708990	2455795				Sequel												Cultivated	All other plants
Tracheophyta	Magnoliopsida	Ericales	Ericaceae	Rhododendron	ovatum			GCA_019656835.1	PRJNA671625		2021-08-20		549690105	702526				PacBio Sequel												Cultivated	All other plants
Tracheophyta	Magnoliopsida	Ericales	Ericaceae	Rhododendron	williamsianum		262921	GCA_009746105.1	PRJNA432092		2019-12-13	1	532293122	14262	305277060	382	AllPaths v. JAN-2013; fragScaff v. FEB-2014; JoinMap v. 4.1; Lachesis v. JAN -2015	Illumina HiSeq	short	87.2	85.3	1.9	5	7.8			University of Washington	USA	North America	Cultivated	All other plants
Tracheophyta	Magnoliopsida	Ericales	Ericaceae	Vaccinium	darrowii			GCA_020921045.1	PRJNA707651		2021-11-22		480504358	248924				Illumina; PacBio												Domesticated	All other plants
Tracheophyta	Magnoliopsida	Fabales	Fabaceae	Dipteryx	odorata	tonka bean																								cultivated	All other plants
Tracheophyta	Magnoliopsida	Fabales	Fabaceae	Glycyrrhiza	uralensis			GCA_027886165.1	PRJNA787406		2023-01-17		414437510	394891				Oxford Nanopore PromethION												Cultivated	All other plants
Tracheophyta	Magnoliopsida	Fabales	Fabaceae	Glygyrrhiza	uralensis	liquorice				https://doi.org/10.1111/tpj.13385	2016-10-24		379000000		400000000	817	ALLPATHS_LG	PacBio and Illumina	long								Chiba University,	Japan	Asia	Natural commodity	All other plants
Tracheophyta	Magnoliopsida	Fabales	Fabaceae	Medicago	sativa	alfalfa				https://doi.org/10.1038/s41438-020-00417-7	2020-12-01		793200000	3860000	802000000		NextGraph	Illumina, Oxford Nanopore									Lanzhou University	China	Asia	Cultivated	All other plants
Tracheophyta	Magnoliopsida	Fabales	Fabaceae	Mimosa	pudica	sensitive-plant	76306	GCA_003254945.1	PRJNA374770		2018-06-19	1	557202335	27447	170417329	413	Platanus v. 1	Illumina HiSeq	short	95.4	74.3	21.1	1.8	2.8	52	4	BGI	China	Asia	Cultivated	All other plants
Tracheophyta	Magnoliopsida	Fabales	Fabaceae	Senna	tora		362788	GCA_014851425.1	PRJNA605066		2020-10-05	1	526356977	3966958	397358247	146	FALCON-Unzip v. June-2018	PacBio RSII; PacBio Sequel	long	96.3	91.3	5	1.4	2.3			National Institute of Agricultural Sciences			Cultivated	All other plants
Tracheophyta	Magnoliopsida	Fabales	Fabaceae	Vicia	sativa	Common vetch		GCA_018327625.1	PRJDB4438		2021-03-14		1541180487	6249				Illumina HiSeq2000; PacBio RS II												Cultivated	All other plants
Tracheophyta	Magnoliopsida	Fagales	Juglandaceae	Juglans	nigra	black walnut	16719	GCA_002916485.1	PRJNA356989		2018-02-05	2	682556897	50281	196172590	57	AllPaths v. 47417	Illumina HiSeq	short	93.9	85	8.9	2.4	3.7			Beijing Normal University	China	Asia	Cultivated	All other plants
Tracheophyta	Magnoliopsida	Fagales	Myricaceae	Morella	rubra	Chinese arbutus	262757	GCA_003952965.2	PRJNA398601		2019-10-03	1	313008583	192611	243297333	293	SOAPdenovo v. 2.04.4; FALCON v. 1.7.4; HABOT v. 1.2	Illumina; PacBio	long	89.3	79.2	10.1	2.4	8.3			Zhejiang University	China	Asia	Cultivated	All other plants
Tracheophyta	Magnoliopsida	Lamiales	Lamiaceae	Lavandula	angustifolia			GCA_028984105.1	PRJNA762277		2023-03-06		795075733	1272228				Oxford Nanopore MinION												Domesticated	All other plants
Tracheophyta	Magnoliopsida	Lamiales	Lamiaceae	Ocimum	basilicum					https://doi.org/10.1093/dnares/dsaa016	2020-07-31		2067620000	48300	2337420000		Supernova and HISTAT	Illumina and 10x	short								Michigan State University	USA	North America	Cultivated	All other plants
Tracheophyta	Magnoliopsida	Lamiales	Lamiaceae	Origanum	majorana					https://doi.org/10.1093/dnares/dsaa016	2020-07-31		760890000	35950	880200000		Supernova and HISTAT	Illumina and 10x	long								Michigan State University	USA	North America	Cultivated	All other plants
Tracheophyta	Magnoliopsida	Lamiales	Lamiaceae	Origanum	vulgare					https://doi.org/10.1093/dnares/dsaa016	2020-07-31		630040000	26280	694380000		Supernova and HISTAT	Illumina and 10x	long								Michigan State University	USA	North America	Cultivated	All other plants
Tracheophyta	Magnoliopsida	Lamiales	Lamiaceae	Rosmarinus	officinalis					https://doi.org/10.1093/dnares/dsaa016	2020-07-31		1013850000	21820	1198050000		Supernova and HISTAT	Illumina and 10x	long								Michigan State University	USA	North America	Cultivated	All other plants
Tracheophyta	Magnoliopsida	Lamiales	Lamiaceae	Salvia	hispanica			GCF_023119035.1	PRJNA830713		2022-04-29		321318253	116000				Illumina NovaSeq; Oxford Nanopore MinION												Cultivated	All other plants
Tracheophyta	Magnoliopsida	Lamiales	Lamiaceae	Salvia	splendens	bonfire salvia	180675	GCA_004379255.1	PRJNA422035		2019-03-26	1	808915148	2370323	898722461	63	CANU v. 1.5	PacBio	long	96.7	24.1	72.6	0.3	3	32	4	Beijing Forestry University	China	Asia	Cultivated	All other plants
Tracheophyta	Magnoliopsida	Myrtales	Myrtaceae	Psidium	friedrichsthalianum	Cas Guava		GCA_019149425.1	PRJNA725514		2021-07-02		417644321	21274				PacBio Sequel												Cultivated	All other plants
Tracheophyta	Magnoliopsida	Piperales	Piperaceae	Piper	nigrum					https://doi.org/10.1038/s41467-019-12607-6	2019-10-16	1	761220000		761740000		FALCON	PacBio and Illumina	long								Huazhong Agricultural University	China	Asia	Cultivated	All other plants
Tracheophyta	Magnoliopsida	Poales	Poaceae	Aegilops	speltoides			GCA_021437245.1	PRJNA700474		2022-01-12		4110187043	1505944				Oxford Nanopore PromethION												Cultivated	All other plants
Tracheophyta	Magnoliopsida	Poales	Poaceae	Cymbopogon	citratus			GCA_025388555.1	PRJNA610008		2022-09-23		803674212	1717				Illumina												Cultivated	All other plants
Tracheophyta	Magnoliopsida	Poales	Poaceae	Cymbopogon	flexuosus			GCA_027790015.1	PRJNA787366		2023-01-09		545468938	1584				Illumina HiSeq												Cultivated	All other plants
Tracheophyta	Magnoliopsida	Poales	Poaceae	Dendrocalamus	latiflorus			GCA_017311315.1	PRJNA600661		2021-03-10		2748733734	2311828				PacBio Sequel												Cultivated	All other plants
Tracheophyta	Magnoliopsida	Poales	Poaceae	Phyllostachys	edulis	kikko-chiku	38705	GCA_011038535.1	PRJNA587014		2020-02-27	1	1908065318	88769	581650225	200	AllPaths v. r52488	Illumina HiSeq	short	92.2	61.8	30.4	1.8	6			International center for bamboo and rattan	China	Asia	Cultivated	All other plants
Tracheophyta	Magnoliopsida	Rosales	Moraceae	Morus	alba	white mulberry	3498	GCA_012066045.3	PRJNA597121		2020-10-13	2	336436126	3089666	94565324	147	canu v. December-2018; smartdenovo v. December-2018; juicer v. December-2018; 3d-dna v. December-2018	Illumina HiSeq; Oxford Nanopore	long	95.6	94.5	1.1	1.7	2.7			Northwest A&amp;F University	China	Asia	Cultivated	All other plants
Tracheophyta	Magnoliopsida	Sapindales	Meliaceae	Azadirachta	indica	Indian-lilac	124943	GCA_000439995.3	PRJNA176672		2015-06-16	1	261121960	3497	256942731	21	Velvet v. 1.2.07; MIRA v. 3.4.0.2; cd-hit-est v. 4.5.4	Illumina HiSeq	short	66.9	65.7	1.2	21.5	11.6	28		Centre for Cellular and Molecular Plateforms	India	Asia	Cultivated	All other plants
Tracheophyta	Magnoliopsida	Sapindales	Rutaceae	Citrus	grandis	wild citrus				https://doi.org/10.1038/ng.3839	2017-01-01			2200000				PacBio	long									China	Asia	Wild relative	All other plants
Tracheophyta	Magnoliopsida	Sapindales	Rutaceae	Citrus	medica	Buddha's hand	171251	GCA_002013955.2	PRJNA320023		2018-01-24	1	406057947	70586	114326953	171	SOAPdenovo v. 2	Illumina HiSeq	short	97.4	89.4	8	0.9	1.7	18	2	Huazhong Agriculture University	China	Asia	Cultivated	All other plants
Tracheophyta	Magnoliopsida	Sapindales	Sapindaceae	Acer	negundo			GCA_025594385.1	PRJNA750066		2022-10-06		442441229	678886				PacBio Sequel												Cultivated	All other plants
Tracheophyta	Magnoliopsida	Saxifragales	Hamamelidaceae	Exbucklandia	tonkinensis			GCA_026686915.1	PRJNA489348		2022-12-06		126426057	425				Illumina HiSeq												Cultivated	All other plants
Tracheophyta	Magnoliopsida	Saxifragales	Paeoniaaceae	Paeonia	suffruticosa					https://doi.org/10.1002/ece3.5965	2020-05-12		13793297086	49937	13660000000		FALCON	PacBio									Luoyang Academy of Agricultural and Forestry Sciences	China	Asia	Cultivated	All other plants
Tracheophyta	Magnoliopsida	Solanales	Convolvulaceae	Ipomoea	nil	Japanese morning glory	35883	GCA_001879475.1	PRJDB4356		2016-09-01	2	734803190	1873359	664519854	1231	HGAP v. 3 (Contig Assembly); BESST v. 2.1.0 (Scaffolding); PBJelly v. 15.8.24 (Gap-filling)	PacBio; Illumina HiSeq	long	95.6	91	4.6	1.1	3.3	30	2	Laboratory of biological diversity / Hoshino group, National Institute for Basic Biology, National Institutes of Natural Sciences	Japan	Asia	Cultivated	All other plants
Tracheophyta	Magnoliopsida	Solanales	Convolvulaceae	Ipomoea	purpurea	common morning-glory	4121	GCA_009835305.1	PRJNA515629		2020-01-09	1	194325437	12551	62852803	0.2	ABySS v. Aug-2015; DBG2OLC v. Aug-2015	Illumina; PacBio	long	12.5	12.3	0.2	5.6	81.9	30	2	Penn State	USA	North America	Cultivated	All other plants
Tracheophyta	Magnoliopsida	Solanales	Solanaceae	Capsicum	baccatum		33114	GCA_002271885.2	PRJNA308879		2017-10-30	1	3215610539	57876	2223168683	136.1	SOAPdenovo v. 2.04-r240; SSPACE v. 2.0; Platanus v. 1.2.1	Illumina HiSeq	short	92.2	90.7	1.5	1.7	6.1	24	2	Seoul National University	South Korea	Asia	Cultivated	All other plants
Tracheophyta	Magnoliopsida	Vitales	Vitaceae	Tetrastigma	voinierianum			GCA_016808115.1	PRJNA686196		2021-02-04		3111493075	494561				Oxford Nanopore MinION												Cultivated	All other plants
Tracheophyta	Magnoliopsida	Zingiberales	Zingiberaceae	Curcuma	longa			GCA_025388495.1	PRJNA610001		2022-09-23		581175068	2237				Illumina												Cultivated	All other plants
Tracheophyta	Magnoliopsida	Zingiberales	Zingiberaceae	Wurfbainia	villosa			GCA_025175895.1	PRJNA796955		2022-09-15		2799276919	9134317				Oxford Nanopore PromethION												Cultivated	All other plants
Bryophyta	Bryopsida	Sphagnales	Sphagnaceae	Sphagnum	fallax	peat moss				Phytozome		1		998000			ARACHNE										JGI	USA	North America	Natural commodity	All other plants
Tracheophyta	Ginkgoopsida	Ginkgoales	Ginkgoaceae	Ginko	biloba	ginko				doi:10.1186/s13742-016-0154-1	2021-01-01	2	9870000000	1580000	9870000000			PacBio	long								The Southern Modern Forestry Collaborative Innovation Center	China	Asia	Natural commodity	All other plants
Tracheophyta	Magnoliopsida	Alismatales	Araceae	Amorphophallus	konjac			GCA_022559845.1	PRJNA734512		2022-03-14		5598555559	1197616				PacBio Sequel												Natural commodity	All other plants
Tracheophyta	Magnoliopsida	Apiales	Apiaceae	Panax	japonicus			GCA_020205505.1	PRJNA752920		2021-10-04		2028856204	1106822				PacBio												Natural commodity	All other plants
Tracheophyta	Magnoliopsida	Apiales	Apiaceae	Panax	quinquefolius			GCA_020205615.1	PRJNA752920		2021-10-04		3565323611	863392				Oxford Nanopore												Natural commodity	All other plants
Tracheophyta	Magnoliopsida	Apiales	Apiaceae	Panax	stipuleanatus			GCA_020205555.1	PRJNA752920		2021-10-04		1965478827	2527791				PacBio												Natural commodity	All other plants
Tracheophyta	Magnoliopsida	Aquifoliales	Aquifoliaceae	Ilex	asprella			GCA_023539305.1	PRJNA736810		2022-05-25		804071636	22316				stlfr; Illumina HiSeq												Natural commodity	All other plants
Tracheophyta	Magnoliopsida	Aquifoliales	Aquifoliaceae	Ilex	paraguariensis	Yerba mate		GCA_905181385.1	PRJEB36685		2021-01-28		1421152287	22574																Natural commodity	All other plants
Tracheophyta	Magnoliopsida	Arecales	Arecaceae	Areca	catechu	betel nut		GCA_021397845.1	PRJNA735650		2022-01-11		2823079964	21185935				PacBio												Natural commodity	All other plants
Tracheophyta	Magnoliopsida	Arecales	Arecaceae	Daemonorops	jenkinsiana					doi: 10.1093/gigascience/giy097	2018-09-01	1	1270000000	81500	1610000000	266	MECAT, FALCON	Illumina and PacBio	long								International Center for Bamboo and Rattan	China	Asia	Natural commodity	All other plants
Tracheophyta	Magnoliopsida	Asparagales	Orchidaceae	Gastrodia	elata		2003741	GCA_002966915.1	PRJNA386713		2018-03-02	1	1060984162	97233	327395723	150	AllPaths v. 44080	Illumina	short	63	62.1	0.9	4.5	32.5			China Academy of Chinese Medical Sciences	China	Asia	Natural commodity	All other plants
Tracheophyta	Magnoliopsida	Asterales	Asteraceae	Arctium	lappa			GCA_023525745.1	PRJNA764011		2022-05-24		1727363248	74692580				PacBio HiFi												Natural commodity	All other plants
Tracheophyta	Magnoliopsida	Asterales	Asteraceae	Artemisia	argyi			GCA_028659345.1	PRJNA747845		2023-02-16		4150407504	508957				Oxford Nanopore PromethION												Natural commodity	All other plants
Tracheophyta	Magnoliopsida	Asterales	Asteraceae	Calendula	officinalis			GCA_029618835.1	PRJNA888267		2023-04-07		486754823	10492				Illumina NovaSeq												Natural commodity	All other plants
Tracheophyta	Magnoliopsida	Asterales	Asteraceae	Centrapalus	pauciflorus			GCA_020465985.1	PRJNA551419		2021-10-13		1353878588	238164				Illumina HiSeq; PacBio RSII; PacBio Sequel												Natural commodity	All other plants
Tracheophyta	Magnoliopsida	Asterales	Asteraceae	Erigeron	breviscapus					doi: 10.1093/gigascience/gix028	2017-06-01	1	1200000000	18800	1520000000		MaSuRCA, DBG2OLC, Minimus2	PacBio and Illumina	long								Yunnan Agricultural University	China	Asia	Natural commodity	All other plants
Tracheophyta	Magnoliopsida	Asterales	Asteraceae	Silybum	marianum	holy thistle	92921	GCA_001541825.1	PRJNA251972		2016-01-26	1	1477574977	6967	464229113	96	Celera Assembler v. MAY-2015	Illumina Hiseq; PacBio	long	32.4	28.4	4	7.7	59.9	34		Jiangnan University	China	Asia	Natural commodity	All other plants
Tracheophyta	Magnoliopsida	Boraginales	Boraginaceae	Lithospermum	erythrorhizon					https://doi.org/10.1038/s41438-020-0301-9	2020-06-01		367405101	314306	369340000		Abyss v2.1.5; DBG2OLC; Pilon v1.23	Illumina and Oxford nanopore	long								Purdue University	USA	North America	Natural commodity	All other plants
Tracheophyta	Magnoliopsida	Brassicales	Brassicaceae	Alliaria	petiolata			GCA_020283515.1	PRJNA702530		2021-10-05		1075010735	100329				Illumina HiSeq; Illumina MiSeq												Natural commodity	All other plants
Tracheophyta	Magnoliopsida	Brassicales	Brassicaceae	Camellia	oleifera			GCA_022316695.1	PRJNA732216		2022-02-24		2889508820	1001749				PacBio Sequel												Natural commodity	All other plants
Tracheophyta	Magnoliopsida	Brassicales	Brassicaceae	Cochlearia	officinalis	scurvy-grass	270110	GCA_900406305.1	PRJEB26555		2019-06-14	1	164468807	1506	53263967	52			short	45.3	44.5	0.8	31.2	23.5	32	4	MAX PLANCK INSTITUTE FOR PLANT BREEDING RESEARCH	Germany	Europe	Natural commodity	All other plants
Tracheophyta	Magnoliopsida	Brassicales	Brassicaceae	Isatis	indigotica					https://doi.org/10.1038/s41438-020-0240-5	2020-02-01	1	293880000	1180000	305000000		Canu v.1.6	PacBio and Illumina	long									China	Asia	Natural commodity	All other plants
Tracheophyta	Magnoliopsida	Brassicales	Brassicaceae	Megacarpaea	delavayi					https://doi.org/10.3389/fgene.2020.00812	2020-08-03		883810000	65480	899000000	150	Platanus v1.2.4	Illumina	short								Sichuan University	China	Asia	Natural commodity	All other plants
Tracheophyta	Magnoliopsida	Caryophyllales	Cactineae	Carnegiea	gigantea	saguaro	171969	GCA_002740515.1	PRJNA318822		2017-10-31	1	980350675	18485	310989994	98	Meraculous v. 1.2	Illumina	short	87.3	84.4	2.9	4.7	8			The University of Arizona	USA	North America	Natural commodity	All other plants
Tracheophyta	Magnoliopsida	Caryophyllales	Cactineae	Pachycereus	pringlei		154437	GCA_002740445.1	PRJNA318822		2017-10-31	1	629656250	2936	197899819	20	Meraculous v. 1.2	Illumina	short	40.7	39.5	1.2	28.6	30.7			The University of Arizona	USA	North America	Natural commodity	All other plants
Tracheophyta	Magnoliopsida	Caryophyllales	Chenopodiaceae	Dysphania	ambrosioides			GCA_026401315.1	PRJNA821252		2022-11-27		468771972	13452517				PacBio Sequel; Illumina												Natural commodity	All other plants
Tracheophyta	Magnoliopsida	Caryophyllales	Plumbaginaceae	Limonium	bicolor			GCA_023374045.1	PRJNA753199		2022-05-16		2925439704	570071				PacBio Sequel; Illumina HiSeq												Natural commodity	All other plants
Tracheophyta	Magnoliopsida	Caryophyllales	Polygonaceae	Polygonum	cuspidatum					https://doi.org/10.3389/fpls.2019.01274	2019-10-18		2560000000	2769	2600000000		SOAPdenovo	Illumina	short								Hubei University of Medicine	China	Asia	Natural commodity	All other plants
Tracheophyta	Magnoliopsida	Caryophyllales	Simmondsiaceae	Simmondsia	chinensis	jojoba/goatnut	3999	GCA_900322235.1	PRJEB24905		2020-01-11	1	650120166	1400	210154185	45			short	44.5	43.9	0.6	24.8	30.7	48		CENTER FOR BIOTECHNOLOGY, BIELEFELD UNIVERSITY	Germany	Europe	Natural commodity	All other plants
Tracheophyta	Magnoliopsida	Caryophyllales	Talinaceae	Talinum	fruticosum			GCA_021018815.1	PRJNA659383		2021-12-01		620371992	6207007				Oxford Nanopore GridION; Oxford Nanopore PromethION; Illumina HiSeq												Natural commodity	All other plants
Tracheophyta	Magnoliopsida	Celastrales	Celastraceae	Tripterygium	wilfordii		458696	GCA_013401445.1	PRJNA542587		2020-07-10	2	348533228	4362171	247526803	793.34	FALCON v. 3.1	Illumina HiSeq,PacBio	long	97.4	82	15.4	0.6	2			Capital medical University	China	Asia	Natural commodity	All other plants
Tracheophyta	Magnoliopsida	Cornales	Nyssaceae	Camptotheca	acuminata					doi: 10.1093/gigascience/gix065	2017-09-01	1	403174860	108000	516000000		AllPaths v. ALLPATHS-LG-44837	Illumina	short								Michigan State University	USA	North America	Natural commodity	All other plants
Tracheophyta	Magnoliopsida	Cucurbitales	Cucurbitaceae	Gynostemma	pentaphyllum	jiaogulan		GCA_020536105.1	PRJNA720501		2021-10-20		582948444	1505667				PacBio Sequel												Natural commodity	All other plants
Tracheophyta	Magnoliopsida	Cucurbitales	Cucurbitaceae	Herpetospermum	pedunculosum			GCA_028017165.1	PRJNA906014		2023-01-31		804056966	24393842				PacBio Sequel												Natural commodity	All other plants
Tracheophyta	Magnoliopsida	Cucurbitales	Cucurbitaceae	Siraitia	grosvenorii	monkfruit				doi:10.1093/gigascience/giy067	2018-06-07	1	469500000	432384	420000000	74	FALCON	PacBio RSII	long								Peking University	China	Asia	Natural commodity	All other plants
Tracheophyta	Magnoliopsida	Dioscoreales	Dioscoreaceae	Dioscorea	zingiberensis		325984	GCA_014060945.1	PRJNA541739		2020-08-04	1	479421176	133278	148936940	393	Novoheter v. 2.0	Illumina HiSeq; PacBio SMRT	long	94.1	91.9	2.2	1.9	4			Chinese Academy of Sciences	China	Asia	Natural commodity	All other plants
Tracheophyta	Magnoliopsida	Dioscoreales	Dioscoreaceae	Trichopus	zeylanicus		459581	GCA_005019695.1	PRJNA484861		2019-05-01	1	713406926	288821	205718225	83	MaSuRCA v. 3.2.3	Illumina HiSeq; PacBio Sequel	long	94.5	80.9	13.6	1.9	3.6			SIUCEB			Natural commodity	All other plants
Tracheophyta	Magnoliopsida	Dipsacales	Adoxaceae	Sambucus	nigra			GCA_949130495.1	PRJEB59570		2023-04-08		11813712848	18928000				PacBio,Arima2												Natural commodity	All other plants
Tracheophyta	Magnoliopsida	Dipsacales	Caprifoliaceae	Lonicera	japonica	japanese honeysuckle				https://doi.org/10.1111/nph.16552	2020-03-18		843200000															China	Asia	Natural commodity	All other plants
Tracheophyta	Magnoliopsida	Ericales	Primulaceae	Primula	veris	cowslip	170927	GCA_000788445.1	PRJNA238546		2014-12-03	1	309692940	13157	88828852	116	AllPaths v. 48579	Illumina HiSeq; Illumina MiSeq; PacBio	long	82.5	81.4	1.1	6.3	11.2	22	2	University of Zurich	Switzerland	Europe	Natural commodity	All other plants
Tracheophyta	Magnoliopsida	Fabales	Fabaceae	Abrus	precatorius	Indian licorice	3816	GCA_003935025.1	PRJNA482671		2018-12-11	2	347230236	11837218	107583164	140	FALCON v. 2018	PacBio RSII	long	96.5	93.8	2.7	1	2.5			Los Alamos National Laboratory	USA	North America	Natural commodity	All other plants
Tracheophyta	Magnoliopsida	Fabales	Fabaceae	Abrus	pulchellus			GCA_023634445.1	PRJNA818613		2022-06-02		381267853	18958252				Oxford Nanopore												Natural commodity	All other plants
Tracheophyta	Magnoliopsida	Fabales	Fabaceae	Bauhinia	variegata			GCA_022379115.2	PRJNA801801		2022-06-06		326365182	4164345				PacBio Sequel												Natural commodity	All other plants
Tracheophyta	Magnoliopsida	Fabales	Fabaceae	Cercis	canadensis		49801	GCA_003255065.1	PRJNA374770		2018-06-19	1	329325136	87734	96418279	1135	Platanus v. 1	Illumina HiSeq	short	96.7	94.3	2.4	1.4	1.9			BGI	China	Asia	Natural commodity	All other plants
Tracheophyta	Magnoliopsida	Fabales	Fabaceae	Dalbergia	odorifera					doi:10.1093/gigascience/giaa084	2020-09-18	1	638260000	5920000	653450000	637	Falcon	PacBio, Illumina	long								Research Institute of Tropical Forestry	China	Asia	Natural commodity	All other plants
Tracheophyta	Magnoliopsida	Fabales	Fabaceae	Dipteryx	alata		54988	GCA_012978445.1	PRJNA590649		2020-05-06	1	358393232	1593	118502521	12.78	Dipspades v. 1.0	Illumina MiSeq	short	11.8	11.6	0.2	28	60.2			Universidade Federal de Goias	Brazil	South America	Natural commodity	All other plants
Tracheophyta	Magnoliopsida	Fabales	Fabaceae	Faidherbia	albida					doi:10.1093/gigascience/giy152	2018-10-16	1	654000000	42029				Illumina HiSeq	short								BGI-Shenzhen	China	Asia	Natural commodity	All other plants
Tracheophyta	Magnoliopsida	Fabales	Fabaceae	Medicago	polymorpha					https://doi.org/10.1038/s41438-021-00483-5	2020-12-12		457530000	11020000	505190000		FALCON	PacBio and Illumina	long								Yangzhou University	China	Asia	Natural commodity	All other plants
Tracheophyta	Magnoliopsida	Fabales	Fabaceae	Prosopis	alba	algarrobo blanco	207710	GCA_004799145.1	PRJNA514254		2019-04-17	2	707161903	248703	217323914	30	Celera Assembler Canu v. 1.7	PacBio	long	95.7	54.5	41.2	0.9	3.4	28	2	University of Georgia	USA	North America	Natural commodity	All other plants
Tracheophyta	Magnoliopsida	Fabales	Fabaceae	Pueraria	montana			GCA_019096045.1	PRJNA723378		2021-07-02		1386382709	600355				PacBio Sequel												Natural commodity	All other plants
Tracheophyta	Magnoliopsida	Fabales	Fabaceae	Sindora	glabra			GCA_020226215.1	PRJNA747876		2021-10-05		1113920175	1241048				PacBio Sequel												Natural commodity	All other plants
Tracheophyta	Magnoliopsida	Fabales	Fagaceae	Castanea	crenata	Japanese chestnut		GCA_019972055.1	PRJDB11900		2021-08-02		721168657	1595543				Sequel												Natural commodity	All other plants
Tracheophyta	Magnoliopsida	Fabales	Quillajaceae	Quillaja	saponaria		32244	GCA_003338715.1	PRJNA415043		2018-07-24	1	248318095	6074	160654206	93	SOAPdenovo v. 2; Velvet v. 1.2.10; CLCGenomics workbench v. 10	Illumina	short	56.6	53.5	3.1	26.2	17.2			Universidad Mayor	Chile	South America	Natural commodity	All other plants
Tracheophyta	Magnoliopsida	Fagales	Betulaceae	Betula	pendula	European white birch	3505	GCA_900184695.1	PRJEB14544		2017-05-26	1	435172141	49342	404885181	9			long	95.3	92.4	2.9	2	2.7	28	2	DNA SEQUENCING AND GENOMICS LABORATORY, INSTITUTE OF BIOTECHNOLOGY, UNIVERSITY OF HELSINKI	Finland	Europe	Natural commodity	All other plants
Tracheophyta	Magnoliopsida	Fagales	Casuarinaceae	Casuarina	equisetifolia		228173	GCA_003795335.1	PRJNA450482		2018-11-19	1	301458157	466697	91862217	546.93	SOAP-denovo v. 2.04.4; FALCON v. 1.8.2; DISCOVAR v. 52488	Illumina HiSeq; PacBio	long	95.6	92.9	2.7	0.7	3.7	18	2	Fujian Academy of Forestry Sciences	China	Asia	Natural commodity	All other plants
Tracheophyta	Magnoliopsida	Fagales	Fagaceae	Fagus	sylvatica	European beech	28930	GCA_003347535.1	PRJNA450822		2018-07-31	1	428199988	82946	135376027	50	Platanus AND DBG2OLC v. Novermber-2017	Illumina HiSeq; PacBio	long	85.9	81	4.9	5.8	8.3	24	2	Kazimierz Wielki University	Poland	Europe	Natural commodity	All other plants
Tracheophyta	Magnoliopsida	Fagales	Fagaceae	Quercus	lobata					doi: 10.1534/g3.116.030411	2016-08-21		1170000000	95000	720000000		MaSuRCA	Illumina HiSeq	short								University of California, Los Angeles	USA	North America	Natural commodity	All other plants
Tracheophyta	Magnoliopsida	Fagales	Fagaceae	Quercus	phellos			GCA_028566155.1	PRJNA807624		2023-02-09		763190858	4232				Illumina												Natural commodity	All other plants
Tracheophyta	Magnoliopsida	Fagales	Fagaceae	Quercus	robur	English oak	38942	GCA_900291515.1	PRJEB19898		2018-03-20	2	814336181	69349	224639726	50			long	89.4	85.2	4.2	3.7	6.9	24	2	Genoscope CEA	France	Europe	Natural commodity	All other plants
Tracheophyta	Magnoliopsida	Fagales	Fagaceae	Quercus	suber	cork oak	58331	GCA_002906115.1	PRJNA392919		2018-01-29	2	953298670	80917	290450212	737.72	Ray v. 2.3.1; BESST v. 2.2.5	Illumina	short	89.3	80.1	9.2	2	8.7	24	2	Genosuber	Portugal	Europe	Natural commodity	All other plants
Tracheophyta	Magnoliopsida	Fagales	Juglandaceae	Juglans	hindsii		91216	GCA_003123825.1	PRJNA445704		2018-05-14	1	611108796	35397	183489965	170	MaSuRCA v. 2.3.3; SOAPdenovo2 v. 2.04	Illumina	short	92.7	85.6	7.1	3.3	4			University of California Davis	USA	North America	Natural commodity	All other plants
Tracheophyta	Magnoliopsida	Garryales	Eucommiaceae	Eucommia	ulmoides					https://doi.org/10.1038/s41438-020-00406-w	2020-11-01		947840000	13160000	1020000000	95	FALCON and Quiver	PacBio	long								Beijing Forestry University	China	Asia	Natural commodity	All other plants
Tracheophyta	Magnoliopsida	Gentianales	Apocynaceae	Apocynum	venetum			GCA_019593545.1	PRJNA476646		2021-08-13		271208281	4936788				PacBio Sequel; Illumina HiSeq												Natural commodity	All other plants
Tracheophyta	Magnoliopsida	Gentianales	Apocynaceae	Asclepias	incarnata			GCA_025447715.1	PRJNA807622		2022-09-27		324496305	7363				Illumina												Natural commodity	All other plants
Tracheophyta	Magnoliopsida	Gentianales	Apocynaceae	Calotropis	procera		141467	GCA_004801955.1	PRJNA292713		2019-04-22	1	209214572	2149	42875269	10	Velvet v. 1.2.08	Illumina	short	82.5	81.9	0.6	9.3	8.2			Michigan State University	USA	North America	Natural commodity	All other plants
Tracheophyta	Magnoliopsida	Gentianales	Apocynaceae	Cynanchum	wilfordii			GCA_025388415.1	PRJNA742435		2022-09-23		215976352	466412				Oxford Nanopore PromethION; Illumina NovaSeq												Natural commodity	All other plants
Tracheophyta	Magnoliopsida	Gentianales	Gentianaceae	Gentiana	dahurica			GCA_024500145.1	PRJNA799480		2022-08-03		1416543111	379680				Oxford Nanopore PromethION												Natural commodity	All other plants
Tracheophyta	Magnoliopsida	Gentianales	Gentianaceae	Gentiana	macrophylla			GCA_026214975.1	PRJNA831327		2022-11-18		1791703142	647199				Oxford Nanopore PromethION												Natural commodity	All other plants
Tracheophyta	Magnoliopsida	Gentianales	Rubiaceae	Chiococca	alba					https://doi.org/10.1093/dnares/dsaa013	2020-07-08		557689917		567000000		ALLPATHS-LG (v52488) and Supernova (v2.0.0)	Illumina HiSeq	short								Michigan State University	USA	North America	Natural commodity	All other plants
Tracheophyta	Magnoliopsida	Gentianales	Rubiaceae	Cinchona	pubescens	fever tree		GCA_025175665.1	PRJNA865567		2022-09-13		889470648	2788273				Oxford Nanopore PromethION; Illumina HiSeq												Natural commodity	All other plants
Tracheophyta	Magnoliopsida	Gentianales	Rubiaceae	Mitragyna	speciosa			GCA_024721245.1	PRJNA849364		2022-08-22		692445403	895923				PacBio Sequel												Natural commodity	All other plants
Tracheophyta	Magnoliopsida	Lamiales	Bignoniaceae	Handroanthus	impetiginosus		429701	GCA_002762385.1	PRJNA324125		2017-11-09	1	503289430	39622	392450102	91	AllPaths v. 44837; SSPACE v. 3.0; GapCloser v. 1.12-r6	Illumina HiSeq	short	85.4	73.6	11.8	5.8	8.8	40	2	Laboratorio de Genetica &amp; Biodiversidade, Instituto de Ciencias Biologicas,Universidade Federal de Goias	Brazil	South America	Natural commodity	All other plants
Tracheophyta	Magnoliopsida	Lamiales	Lamiaceae	Ballota	nigra			GCA_947034835.1	PRJEB56455		2022-10-07		1186790492	11728139				PacBio,Illumina,Arima												Natural commodity	All other plants
Tracheophyta	Magnoliopsida	Lamiales	Lamiaceae	Callicarpa	americana					doi: 10.1093/gigascience/giaa093		1	506100000	7500000	538000000	81	Canu and Pilon	PacBio and Illumina	long								Michigan State University	USA	North America	Natural commodity	All other plants
Tracheophyta	Magnoliopsida	Lamiales	Lamiaceae	Leonotis	leonurus			GCA_026898415.1	PRJNA814311		2022-12-14		522519483	69700				Illumina NovaSeq												Natural commodity	All other plants
Tracheophyta	Magnoliopsida	Lamiales	Lamiaceae	Nepeta	tenuifolia			GCA_029490685.1	PRJNA859855		2023-04-06		762070521	1326458				PacBio; DNBseq; Hi-C												Natural commodity	All other plants
Tracheophyta	Magnoliopsida	Lamiales	Lamiaceae	Plectranthus	barbatus			GCA_026898455.1	PRJNA814311		2022-12-14		1049386795	44237				Illumina NovaSeq												Natural commodity	All other plants
Tracheophyta	Magnoliopsida	Lamiales	Lamiaceae	Prunella	vulgaris			GCA_026898435.1	PRJNA814311		2022-12-14		684418865	50286				Illumina NovaSeq												Natural commodity	All other plants
Tracheophyta	Magnoliopsida	Lamiales	Lamiaceae	Salvia	miltiorrhiza	Chinese salvia	226208	GCA_016432925.1	PRJNA682867		2020-12-29	1	547225525	498481	167963602	542.26	DISCOVAR v. 20130502; FALCON v. 1.7.4; Habot v. 2; SSpace v. 3.0; GapCloser v. 1.12	Illumina; PacBio	long	96.5	91	5.5	0.7	2.8			National Resource Center for Chinese Materia Medica	China	Asia	Natural commodity	All other plants
Tracheophyta	Magnoliopsida	Lamiales	Lamiaceae	Scutellaria	baicalensis		65409	GCA_005771605.1	PRJNA484052		2019-05-29	1	386673738	880642	108424374	173.37	HI-C v. Mar-2018; 10XGenomics v. Mar-2018		long	96.5	91.9	4.6	0.7	2.8			Shanghai Chen Shan Botanical Garden	China	Asia	Natural commodity	All other plants
Tracheophyta	Magnoliopsida	Lamiales	Lamiaceae	Scutellaria	barbata					https://doi.org/10.1016/j.gpb.2020.06.002	2020-06-01		353000000	2500000			SMARTdenovo	Oxford nanopore, PacBio, ONT	long								Chinese Academy of Medical Sciences & Peking Union Medical College	China	Asia	Natural commodity	All other plants
Tracheophyta	Magnoliopsida	Lamiales	Oleaceae	Fraxinus	americana	white ash	38872	GCA_903798225.1	PRJEB20151		2020-06-16	1	642567197	4577	214392704	43			short	68	61.1	6.9	18.8	13.2			QMUL	United Kingdom	Europe	Natural commodity	All other plants
Tracheophyta	Magnoliopsida	Lamiales	Oleaceae	Fraxinus	angustifolia		56028	GCA_903798275.1	PRJEB20151		2020-06-16	1	585955275	4339	195731205	37			short	63.5	57.8	5.7	21.5	15	46	2	QMUL	United Kingdom	Europe	Natural commodity	All other plants
Tracheophyta	Magnoliopsida	Lamiales	Oleaceae	Fraxinus	latifolia	Oregon ash	56040	GCA_902829145.1	PRJEB20151		2020-04-15	1	720060616	2755	237194753	44			short	60.8	54.5	6.3	21.8	17.4			QMUL	United Kingdom	Europe	Natural commodity	All other plants
Tracheophyta	Magnoliopsida	Lamiales	Oleaceae	Fraxinus	mandshurica	Manchurian ash	56029	GCA_903772985.1	PRJEB20151		2020-06-11	1	830473688	8077	241628624	55			short	87.5	75.7	11.8	6.3	6.2			QMUL	United Kingdom	Europe	Natural commodity	All other plants
Tracheophyta	Magnoliopsida	Lamiales	Oleaceae	Fraxinus	nigra	black ash	56031	GCA_903798295.1	PRJEB20151		2020-06-16	1	616419230	5399	202127249	43			short	68.3	62	6.3	18	13.7			QMUL	United Kingdom	Europe	Natural commodity	All other plants
Tracheophyta	Magnoliopsida	Lamiales	Oleaceae	Fraxinus	ornus	flowering ash	38874	GCA_903798235.1	PRJEB20151		2020-06-16	1	855147449	5969	250451995	55			short	87	75	12	5.8	7.2	46	2	QMUL	United Kingdom	Europe	Natural commodity	All other plants
Tracheophyta	Magnoliopsida	Lamiales	Oleaceae	Fraxinus	pennsylvanica	green ash	56036	GCA_903798245.1	PRJEB20151		2020-06-16	3	902530122	5238	273071120	56			short	84	73.3	10.7	5.9	10.1			QMUL	United Kingdom	Europe	Natural commodity	All other plants
Tracheophyta	Magnoliopsida	Lamiales	Oleaceae	Fraxinus	quadrangulata	blue ash	56032	GCA_903798255.1	PRJEB20151		2020-06-16	1	692885427	15586	210673061	67			short	94.4	79.2	15.2	3.5	2.1			QMUL	United Kingdom	Europe	Natural commodity	All other plants
Tracheophyta	Magnoliopsida	Lamiales	Oleaceae	Fraxinus	sieboldiana	Chinese flowering ash	490850	GCA_902876705.1	PRJEB20151		2020-05-07	1	744777403	1987	247926619	44			short	51.4	46.8	4.6	24.7	23.9			QMUL	United Kingdom	Europe	Natural commodity	All other plants
Tracheophyta	Magnoliopsida	Lamiales	Scrophulariaceae	Verbascum	thapsus			GCA_028566395.1	PRJNA807612		2023-02-09		560917718	2717				Illumina												Natural commodity	All other plants
Tracheophyta	Magnoliopsida	Laurales	Lauraceae	Cinnamomum	kanehirae					natire plants: https://doi.org/10.1038/s41477-018-0337-0	2019-01-09	1	730700000	50400000	823700000		FALCON and Pilon	PacBio and Illumina	long								Academia Sinica	Taiwan	Asia	Natural commodity	All other plants
Tracheophyta	Magnoliopsida	Laurales	Lauraceae	Litsea	cubeba	may chang	155299	GCA_012931725.1	PRJNA562049		2020-04-29	1	1325681069	613688	367531751	150	FALCON v. 3.1	PacBio Sequel	long	83.4	79.4	4	4.4	12.2			Chinese Academy of Forestry	China	Asia	Natural commodity	All other plants
Tracheophyta	Magnoliopsida	Magnoliales	Magnoliaceae	Liriodendron	chinense		3414	GCA_003013855.2	PRJNA418360		2018-10-23	1	1742421816	2204006	496619126	87	FALCON v. 0.3.0	Illumina; PacBio; Bionano	long	84.5	78.8	5.7	4.2	11.3			Nanjing Forestry University	China	Asia	Natural commodity	All other plants
Tracheophyta	Magnoliopsida	Magnoliales	Magnoliaceae	Magnolia	officinalis			GCA_021015155.1	PRJNA752832		2021-11-30		1685228614	222069				PacBio Sequel												Natural commodity	All other plants
Tracheophyta	Magnoliopsida	Malpighiales	Calophyllaceae	Mesua	ferrea		210380	GCA_904814375.1	PRJEB36969		2020-11-02	1	614350342	55831	194778178	180			short	92.4	79.9	12.5	1.1	6.5			INDIAN INSTITUTE OF SCIENCE EDUCATION AND RESEARCH, BHOPAL	India	Asia	Natural commodity	All other plants
Tracheophyta	Magnoliopsida	Malpighiales	Caryocaraceae	Caryocar	brasiliense		480971	GCA_004918865.1	PRJNA528117		2019-04-26	1	212172521	2535	67931290	40	Platanus v. 2	Illumina HiSeq	short	70.3	67.1	3.2	15.2	14.5			Universidade Federal de Goias - UFG	Brazil	South America	Natural commodity	All other plants
Tracheophyta	Magnoliopsida	Malpighiales	Euphorbiaceae	Mercurialis	annua			GCF_937616625.1	PRJEB52246		2022-05-03		453168992	35553452																Natural commodity	All other plants
Tracheophyta	Magnoliopsida	Malpighiales	Euphorbiaceae	Vernicia	fordii					https://doi.org/10.1016/j.gpb.2019.03.006	2019-12-01	2	1120000000		1310000000			PacBion and Illumina	long								Central South University of Forestry and Technology	China	Asia	Natural commodity	All other plants
Tracheophyta	Magnoliopsida	Malpighiales	Rhizophoraceae	Bruguiera	cylindrica			GCA_023213415.1	PRJNA725957		2022-05-02		235931848	167739				10x genomics sequencing technology												Natural commodity	All other plants
Tracheophyta	Magnoliopsida	Malpighiales	Rhizophoraceae	Rhizophora	apiculata		106626	GCA_900174605.1	PRJEB8423		2017-09-28	2	232055149	4319773	72223663	400			long	95.5	93.2	2.3	1.4	3.1			Zhang Zhang	China	Asia	Natural commodity	All other plants
Tracheophyta	Magnoliopsida	Malpighiales	Salicaceae	Populus	alba	white poplar	43335	GCA_005239225.1	PRJNA491245		2019-05-08	2	415990855	1180906	592685563	130.17	SMARTdenovo v. OCT-2016	PacBio RSII; Illumina HiSeq	long	96.7	80	16.7	1	2.3			Chinese Academy of Forestry	China	Asia	Natural commodity	All other plants
Tracheophyta	Magnoliopsida	Malpighiales	Salicaceae	Populus	deltoides		3696	GCA_014884945.1	PRJNA599215		2020-10-13	3	413659111	2839540	127883751	125	Canu v. 1.8	PacBio Sequel	long	96.5	78.9	17.6	0.6	2.9			Nanjing Forestry University	China	Asia	Natural commodity	All other plants
Tracheophyta	Magnoliopsida	Malpighiales	Salicaceae	Populus	euphratica	Euphrates poplar	75702	GCA_000495115.1	PRJNA178692		2013-11-01	2	495875768	40472	133546225	115	BAC by BAC v. Oct-2011	Illumina Hiseq2000	short	96.5	77.5	19	0.8	2.7			Lanzhou University	China	Asia	Natural commodity	All other plants
Tracheophyta	Magnoliopsida	Malpighiales	Salicaceae	Populus	tremula					https://doi.org/10.1073/pnas.1801437115	2018-11-13		390124095	42844				454 and Illumina	short									Sweden	Europe	Natural commodity	All other plants
Tracheophyta	Magnoliopsida	Malpighiales	Salicaceae	Populus	tremuloides					https://doi.org/10.1073/pnas.1801437115	2018-11-13		377489497	15222				454 and Illumina	short									Sweden	Europe	Natural commodity	All other plants
Tracheophyta	Magnoliopsida	Malpighiales	Salicaceae	Populus	trichocarpa	black cottonwood	3694	GCA_000002775.3	PRJNA10772		2018-01-24	2	434132815	552806	344781425	8	ARACHNE_modified v. 200721016	Sanger; Illumina	short	96.6	80.3	16.3	1.2	2.2	38		US DOE Joint Genome Institute (JGI	USA	North America	Natural commodity	All other plants
Tracheophyta	Magnoliopsida	Malpighiales	Salicaceae	Salix	purpurea			GCA_027405865.1	PRJNA889819		2023-01-03		405530279	13529463				PacBio Sequel												Natural commodity	All other plants
Tracheophyta	Magnoliopsida	Malpighiales	Salicaceae	Salix	suchowensis					https://doi.org/10.1038/s41438-020-0268-6	2020-04-01	2	356500000	263908	425000000	98	LACHESIS	PacBio	long								Nanjing Forestry University	China	Asia	Natural commodity	All other plants
Tracheophyta	Magnoliopsida	Malvales	Malvaceae	Bombax	ceiba	cotton tree				doi:10.1093/gigascience/giy051	2018-05-10	1	895000000	1000000	809166127		Falcon	PacBio	long								College of Biological Resource and Food Engineering	China	Asia	Natural commodity	All other plants
Tracheophyta	Magnoliopsida	Malvales	Thymelaeaceae	Aquilaria	agallochum		1472648	GCA_000696445.1	PRJNA240626		2014-05-30	1	726710453	16831	201541811	196	String Graph Assembler v. 0.10.10	Illumina HiSeq	short	95.1	93.6	1.5	1.5	3.4			Academia Sinica	Taiwan	Asia	Natural commodity	All other plants
Tracheophyta	Magnoliopsida	Malvales	Thymelaeaceae	Aquilaria	sinensis		210372	GCA_005392925.1	PRJNA525935		2019-05-15	2	699794123	323621	220865349	184	Platanus v. 1.2.4; DBG2OLC v. DEC-2018; ra v. MAR-2018; Quickmerge v. 0.3; purge_haplotigs v. FEB-2019	Illumina HiSeq; PacBio Sequel	long	95.7	92.1	3.6	1.1	3.2			South China Botanical Garden, Chinese Academy of Sciences	China	Asia	Natural commodity	All other plants
Tracheophyta	Magnoliopsida	Myrtales	Combretaceae	Lumnitzera	littorea			GCA_024138015.1	PRJNA849397		2022-07-05		1443151376	370028				BGISEQ-500												Natural commodity	All other plants
Tracheophyta	Magnoliopsida	Myrtales	Lythraceae	Sonneratia	alba		122812	GCA_900174645.1	PRJEB8424		2020-02-19	2	207167948	4012752	64416000	497			long	96	91.6	4.4	1.1	2.9			Zhang Zhang	China	Asia	Natural commodity	All other plants
Tracheophyta	Magnoliopsida	Myrtales	Lythraceae	Sonneratia	caseolaris		122814	GCA_900006705.1	PRJEB10300		2020-02-19	1	207934454	39970	65200292	151				96.2	91.9	4.3	1	2.8			Zhang Zhang	China	Asia	Natural commodity	All other plants
Tracheophyta	Magnoliopsida	Myrtales	Melastomataceae	Melastoma	candidum			GCA_023653495.1	PRJNA811312		2022-06-07		256218469	1536266				PacBio Sequel												Natural commodity	All other plants
Tracheophyta	Magnoliopsida	Myrtales	Melastomataceae	Melastoma	dodecandrum			GCA_029817715.1	PRJNA953356		2023-04-18		372993771	4221192				Illumina; PacBio Sequel												Natural commodity	All other plants
Tracheophyta	Magnoliopsida	Myrtales	Melastomataceae	Melastoma	malabathricum			GCA_029816415.1	PRJNA953501		2023-04-19		306989521	19172311				Illumina; PacBio Sequel												Natural commodity	All other plants
Tracheophyta	Magnoliopsida	Myrtales	Melastomataceae	Melastoma	sanguineum			GCA_029817735.1	PRJNA953356		2023-04-18		258763064	200719				Illumina HiSeq												Natural commodity	All other plants
Tracheophyta	Magnoliopsida	Myrtales	Myrtaceae	Campomanesia	xanthocarpa			GCA_020975935.1	PRJNA534508		2021-11-24		8425328	1446				Illumina MiSeq												Natural commodity	All other plants
Tracheophyta	Magnoliopsida	Myrtales	Myrtaceae	Corymbia	calophylla		34324	GCA_014182845.1	PRJNA509734		2020-08-13	1	394897432	1980233	112886656	66	Canu v. 1.9	Oxford Nanopore MinION	long	96.6	93.7	2.9	1.2	2.2			Australian National University	Australia	Oceania	Natural commodity	All other plants
Tracheophyta	Magnoliopsida	Myrtales	Myrtaceae	Corymbia	citriodora		360336	GCA_014858505.1	PRJNA234431		2020-10-05	1	544191601	185814	423749431	405	ARACHNE v. 20071016_HA		long	96.5	91.9	4.6	1.1	2.4			DOE Joint Genome Institute	USA	North America	Natural commodity	All other plants
Tracheophyta	Magnoliopsida	Myrtales	Myrtaceae	Corymbia	maculata		87660	GCA_014182735.1	PRJNA509734		2020-08-13	1	403819434	4690136	115711170	58	Canu v. 1.9	Oxford Nanopore MinION	long	96.9	94.7	2.2	1.4	1.7			Australian National University	Australia	Oceania	Natural commodity	All other plants
Tracheophyta	Magnoliopsida	Myrtales	Myrtaceae	Eucalyptus	albens		183809	GCA_014182695.1	PRJNA509734		2020-08-13	1	606933636	2549117	173209915	67	Canu v. 1.9	Oxford Nanopore MinION	long								Australian National University	Australia	Oceania	Natural commodity	All other plants
Tracheophyta	Magnoliopsida	Myrtales	Myrtaceae	Eucalyptus	camaldulensis	Murray red gum	34316	GCA_014182705.1	PRJNA509734		2020-08-13	2	558448948	2481601	159870286	40	Canu v. 1.9	Oxford Nanopore MinION	long	95.7	93.2	2.5	1.7	2.6	22	2	Australian National University	Australia	Oceania	Natural commodity	All other plants
Tracheophyta	Magnoliopsida	Myrtales	Myrtaceae	Eucalyptus	coolabah	coolibah	881201	GCA_014182585.1	PRJNA509734		2020-08-13	1	606305321	1289208	173522624	31	Canu v. 1.9	Oxford Nanopore MinION	long	93.1	90	3.1	3.1	3.8			Australian National University	Australia	Oceania	Natural commodity	All other plants
Tracheophyta	Magnoliopsida	Myrtales	Myrtaceae	Eucalyptus	erythrocorys	illyarie	34314	GCA_014182555.1	PRJNA509734		2020-08-13	1	539196946	4024358	154475151	40	Canu v. 1.9	Oxford Nanopore MinION	long	96.1	93.5	2.6	1.3	2.6			Australian National University	Australia	Oceania	Natural commodity	All other plants
Tracheophyta	Magnoliopsida	Myrtales	Myrtaceae	Eucalyptus	grandis	rose gum	71139	GCA_000612305.1	PRJNA49047		2014-05-02	3	691269672	67250	497653417	6.73	ARACHNE v. 20071016_HA	ABI 3739	short	96.9	93.2	3.7	1.1	2	22	2	Geneglob			Natural commodity	All other plants
Tracheophyta	Magnoliopsida	Myrtales	Myrtaceae	Eucalyptus	guilfoylei		183827	GCA_016097605.1	PRJNA509734		2020-12-16	1	472356222	4251439	135095893	45	Canu v. 2	Oxford Nanopore MinION	long	96.5	94	2.5	1.5	2			Australian National University	Australia	Oceania	Natural commodity	All other plants
Tracheophyta	Magnoliopsida	Myrtales	Myrtaceae	Eucalyptus	marginata		183836	GCA_014182565.1	PRJNA509734		2020-08-13	1	512893265	1011736	146121634	33	Canu v. 1.9	Oxford Nanopore MinION	long	94	91	3	2.3	3.7			Australian National University	Australia	Oceania	Natural commodity	All other plants
Tracheophyta	Magnoliopsida	Myrtales	Myrtaceae	Eucalyptus	melliodora		183838	GCA_004368105.2	PRJNA509734		2020-05-28	1	624609257	1974882	178877727	60	Canu v. 1.8		long	98.3	95.8	2.5	0.7	1			Australian National University	Australia	Oceania	Natural commodity	All other plants
Tracheophyta	Magnoliopsida	Myrtales	Myrtaceae	Eucalyptus	pauciflora		87676	GCA_007663325.1	PRJNA450887		2019-07-30	1	594528099	2989104	183614148	150	MaSuRCA v. 3.2.6	Illumina HiSeq; Oxford Nanopore	long	97.2	85.1	12.1	0.4	2.4			Australian National University	Australia	Oceania	Natural commodity	All other plants
Tracheophyta	Magnoliopsida	Myrtales	Myrtaceae	Eucalyptus	regnans		87681	GCA_014182855.1	PRJNA509734		2020-08-13	1	494968939	5259260	140718537	46	Canu v. 1.9	Oxford Nanopore MinION	long	95.8	93.6	2.2	1.2	3			Australian National University	Australia	Oceania	Natural commodity	All other plants
Tracheophyta	Magnoliopsida	Myrtales	Myrtaceae	Eucalyptus	salubris		1711522	GCA_014182395.1	PRJNA509734		2020-08-13	1	507934480	2396188	144615703	41	Canu v. 1.9	Oxford Nanopore MinION	long	96	93.5	2.5	1.5	2.5			Australian National University	Australia	Oceania	Natural commodity	All other plants
Tracheophyta	Magnoliopsida	Myrtales	Myrtaceae	Eucalyptus	sideroxylon		2660567	GCA_016097485.1	PRJNA509734		2020-12-16	1	603574748	6217054	172616716	64	Canu v. 2	Oxford Nanopore MinION	long								Australian National University	Australia	Oceania	Natural commodity	All other plants
Tracheophyta	Magnoliopsida	Myrtales	Myrtaceae	Eucalyptus	victrix		1230916	GCA_016097545.1	PRJNA509734		2020-12-16	1	557158857	11095616	159333148	51	Canu v. 2	Oxford Nanopore MinION	long	95.3	91.6	3.7	2.2	2.5			Australian National University	Australia	Oceania	Natural commodity	All other plants
Tracheophyta	Magnoliopsida	Myrtales	Myrtaceae	Eucalyptus	viminalis		155764	GCA_014182385.1	PRJNA509734		2020-08-13	1	558707134	652951	160005509	29	Canu v. 1.9	Oxford Nanopore MinION	long	95.5	92.6	2.9	1.6	2.9			Australian National University	Australia	Oceania	Natural commodity	All other plants
Tracheophyta	Magnoliopsida	Myrtales	Myrtaceae	Eugenia	klotzschiana			GCA_025175695.1	PRJNA869776		2022-09-13		211860844	3401				Illumina MiSeq												Natural commodity	All other plants
Tracheophyta	Magnoliopsida	Myrtales	Myrtaceae	Metrosideros	polymorpha		101978	GCA_001662345.1	PRJDB4221		2016-04-28	1	304365553	34364	94342601	176	Platanus v. 1.2.1	HiSeq2500	short	97.1	95.4	1.7	0.9	2			Forest Biology, Division of Forest and Biomaterials Science	Japan	Asia	Natural commodity	All other plants
Tracheophyta	Magnoliopsida	Myrtales	Myrtaceae	Syzygium	aromaticum			GCA_024500025.1	PRJNA660399		2022-08-03		370257752	3818138				Oxford Nanopore; Illumina												Natural commodity	All other plants
Tracheophyta	Magnoliopsida	Myrtales	Myrtaceae	Syzygium	oleosum		219896	GCA_900635055.1	PRJEB30445		2019-02-07	2	431290611	31039	124314281	50			short	94.3	92.3	2	2.8	2.9			UNIVERSITY OF NEW SOUTH WALES	Australia	Oceania	Natural commodity	All other plants
Tracheophyta	Magnoliopsida	Oxalidales	Elaeocarpaceae	Aristotelia	chilensis	maqui	138855	GCA_008921755.1	PRJNA544858		2019-10-08	2	96354398	2572	30966565	30	MaSuRCA v. 3.0	Illumina MiSeq	short	26.9	26.7	0.2	33.1	40			INIA	Italy	Europe	Natural commodity	All other plants
Bryophyta	Bryopsida	Buxales	Buxaceae	Buxus	sempervirens			GCA_947561395.1	PRJEB58115		2022-12-11		676710827	3174185				PacBio,Arima2												Cultivated	All other plants
Tracheophyta	Magnoliopsida	Apiales	Araliaceae	Hedera	helix			GCA_947179155.2	PRJEB56940		2022-12-06		1198586830	13335294				PacBio,Illumina,Arima												Cultivated	All other plants
Tracheophyta	Magnoliopsida	Arecales	Arecaceae	Calamus	simplicifolius		746888	GCA_900491605.1	PRJEB24031		2018-07-01	1	1960809755	136876	586657069	270			long	83.3	73	10.3	5.5	11.2			CNGB	China	Asia	Wild	All other plants
Tracheophyta	Magnoliopsida	Arecales	Arecaceae	Phoenix	roebelenii			GCA_025769935.1	PRJNA629103		2022-10-20		471678481	19370				Illumina												Cultivated	All other plants
Tracheophyta	Magnoliopsida	Asparagales	Asparagaceae	Asparagus	setaceus	asparagus fern	272863	GCA_012295165.1	PRJNA564485		2020-04-15	1	710151787	1367059	185986215	156	Canu v. 1.8	Oxford Nanopore GridION	long	84.4	80.9	3.5	3.5	12.1			Henan Normal University	China	Asia	Cultivated	All other plants
Tracheophyta	Magnoliopsida	Asparagales	Asparagaceae	Chlorophytum	comosum			GCA_025212335.1	PRJNA629101		2022-09-14		375177971	1005				Illumina												Cultivated	All other plants
Tracheophyta	Magnoliopsida	Asparagales	Asparagaceae	Dracaena	cambodiana					https://doi.org/10.1371/journal.pone.0209258	2018-12-14	1	1050000000	1870	1120000000		SOAPdenovo2 v2	Illumina HiSeq	short								Chinese Academy of Tropical Agricultural Sciences	China	Asia	Cultivated	All other plants
Tracheophyta	Magnoliopsida	Asparagales	Asphodelaceae	Aloe	vera					DOI:https://doi.org/10.1016/j.isci.2021.102079	2021-01-20	1	12930000000	14600	13630000000		ABySS v2.1.5	Oxford Nanopore and Illumina	long								Indian Institute of Science Education and Research Bhopal	India	Asia	Cultivated	All other plants
Tracheophyta	Magnoliopsida	Asparagales	Asphodelaceae	Hemerocallis	citrina			GCA_017893485.1	PRJNA647253		2021-04-12		3775579356	1919374				PacBio												Cultivated	All other plants
Tracheophyta	Magnoliopsida	Asparagales	Iridaceae	Crocus	sativus			GCA_029339355.1	PRJNA739096		2023-03-20		3010818269	1759				Illumina HiSeq												Cultivated	All other plants
Tracheophyta	Magnoliopsida	Asparagales	Iridaceae	Iris	pallida			GCA_029216955.1	PRJNA813844		2023-03-15		13489124238	403274				PacBio Sequel												Cultivated	All other plants
Tracheophyta	Magnoliopsida	Asparagales	Iridaceae	Iris	sibirica			GCA_028566135.1	PRJNA807619		2023-02-09		226626337	837				Illumina												Cultivated	All other plants
Tracheophyta	Magnoliopsida	Asparagales	Iridaceae	Iris	virginica			GCA_025631175.1	PRJNA807620		2022-10-09		390949329	3202				Illumina												Cultivated	All other plants
Tracheophyta	Magnoliopsida	Asparagales	Orchidaceae	Dendrobium	officinale					DOI:https://doi.org/10.1016/j.molp.2014.12.011	2014-12-23	1	1660000000	9572	1270000000		SOAPdenovo	Illumina HiSeq	short								Jilin University,	China	Asia	Cultivated	All other plants
Tracheophyta	Magnoliopsida	Asparagales	Orchidaceae	Phalaenopsis	equestris		78828	GCA_001263595.1	PRJNA192198		2015-08-07	2	1064051384	21144	287314012	99.5	SOAPdenovo v. 2.2	Illumina HiSeq	short	78.3	76.7	1.6	6.1	15.6	38	2	BGI-SZ	China	Asia	Cultivated	All other plants
Tracheophyta	Magnoliopsida	Asparagales	Orchidaceae	Phalaenopsis	hybrid		200642	GCA_002079205.1	PRJNA271641		2017-04-04	1	2687664729	23445	726535487	90	Velvet v. 1.2.09	Illumina HiSeq	short	60.4	46.8	13.6	10.3	29.3			National Pingtung University of Science and Technology	Taiwan	Asia	Cultivated	All other plants
Tracheophyta	Magnoliopsida	Asterales	Asteraceae	Artemisia	annua	sweet wormwood	35608	GCA_014162995.1	PRJNA280557		2020-08-11	2	1793396406	20135	513008900	10	MIRA v. 2.3	Illumina	short	93	62.6	30.4	1.2	5.8	18	2	Soochow University	China	Asia	Cultivated	All other plants
Tracheophyta	Magnoliopsida	Asterales	Asteraceae	Chrysanthemum	lavandulifolium			GCA_022545495.1	PRJNA681093		2022-03-21		2670468074	480732				Oxford Nanopore PromethION; PacBio RSII												Cultivated	All other plants
Tracheophyta	Magnoliopsida	Asterales	Asteraceae	Chrysanthemum	nankingense					DOI:https://doi.org/10.1016/j.molp.2018.10.003	2018-10-17	1	2530000000	130700	3070000000		Canu (v1.6)	Oxford Nanopore and Illumina	long								China Academy of Chinese Medical Sciences	China	Asia	Cultivated	All other plants
Tracheophyta	Magnoliopsida	Asterales	Asteraceae	Chrysanthemum	seticuspe		1111766	GCA_004359105.1	PRJDB5536		2019-02-05	1	2721839164	7793	786385642	96	SOAPdenovo v. 2.0.4; SSPACE v. 2.0; GapCloser v. 1.10; GapFiller v1-10	Illumina HiSeq2000; Illumina MiSeq	short	92	84.4	7.6	2.3	5.7			Kazusa DNA Research Institute	Japan	Asia	Cultivated	All other plants
Tracheophyta	Magnoliopsida	Asterales	Asteraceae	Glebionis	coronaria			GCA_025667525.1	PRJNA851195		2022-10-12		6801056618	3862136				PacBio Sequel												Cultivated	All other plants
Tracheophyta	Magnoliopsida	Asterales	Asteraceae	Silphium	perfoliatum	cup-plant	53588	GCA_900538075.1	PRJEB28201		2018-12-05	1	121712148	125	50893282	375			short	0	0	0	0	100			HEINRICH-HEINE UNIVERSITY	Germany	Europe	Cultivated	All other plants
Tracheophyta	Magnoliopsida	Asterales	Asteraceae	Tagetes	erecta			GCA_026213115.1	PRJNA757632		2022-11-18		621195486	889493				PacBio; Illumina NovaSeq; HiC												Cultivated	All other plants
Tracheophyta	Magnoliopsida	Asterales	Asteraceae	Tagetes	patula			GCA_026259685.1	PRJNA847158		2022-11-21		434551858	3836				Illumina												Cultivated	All other plants
Tracheophyta	Magnoliopsida	Asterales	Asteraceae	Tanacetum	coccineum			GCA_026074375.1	PRJDB12537		2022-11-02		9463677832	22402				Illumina NovaSeq 6000; Illumina Miseq; PacBio Sequel II												Cultivtated	All other plants
Tracheophyta	Magnoliopsida	Asterales	Campanulaceae	Campanula	takesimana			GCA_026119855.1	PRJNA630544		2022-11-10		1621268297	335594				PacBio Sequel; Illumina HiSeq; 10X Genomics												Cultivated	All other plants
Tracheophyta	Magnoliopsida	Asterales	Campanulaceae	Lobelia	cardinalis			GCA_028566635.1	PRJNA610014		2023-02-09		394862746	5696				Illumina												Cultivated	All other plants
Tracheophyta	Magnoliopsida	Brassicales	Brassicaceae	Aurinia	saxatilis	basket-of-gold	169069	GCA_900406295.1	PRJEB26555		2019-06-15	1	316420398	8380	102187140	33			short	92.9	91.3	1.6	3.9	3.2			MAX PLANCK INSTITUTE FOR PLANT BREEDING RESEARCH	Germany	Europe	Cultivated	All other plants
Tracheophyta	Magnoliopsida	Brassicales	Brassicaceae	Camelina	sativa	false flax	90675	GCA_000633955.1	PRJNA231618	10.1038/ncomms4706	2014-04-24	3	641356059	32728	170216485	100	SOAPdenovo v. 2.01	Illumina HiSeq; 454	short	99.2	3.8	95.4	0.2	0.6			Agriculture &amp; AgriFood Canada	Canada	North America	Cultivated	All other plants
Tracheophyta	Magnoliopsida	Brassicales	Brassicaceae	Crambe	hispanica		70124	GCA_015476445.1	PRJNA631330		2020-11-15	1	488321907	303	98437053	65	Canu v. 1.6		long	94.7	85.4	9.3	3.1	2.2			North Carolina State University	USA	North America	Cultivated	All other plants
Tracheophyta	Magnoliopsida	Brassicales	Brassicaceae	Erysimum	cheiri	wallflower	71232	GCA_900406345.1	PRJEB26555		2019-06-14	1	147320935	7474	47523289	28			short	91.6	90.1	1.5	5.3	3.1			MAX PLANCK INSTITUTE FOR PLANT BREEDING RESEARCH	Germany	Europe	Cultivated	All other plants
Tracheophyta	Magnoliopsida	Caryophyllales	Chenopodiaceae	Bassia	scoparia	burning bush	83154	GCA_008642245.1	PRJNA526487		2019-09-23	1	711356724	20773	209992815	300	MeCat v. April-2018	PacBio RSII; Illumina HiSeq	long	61.4	60	1.4	10.5	28.1			International Weed Genomic Consortium	USA	North America	Cultivated	All other plants
Tracheophyta	Magnoliopsida	Cornales	Hydrangeaceae	Hydrangea	macrophylla		23110	GCA_013391905.1	PRJDB10056		2020-06-24	2	2227567818	43584	679844126	49	FALCON_Unzip v. 1.8.8; FALCON-Phase v. 0.1.0	PacBio Sequel; HiSeq X Ten	long	82.9	74.8	8.1	5	12.1	36	2	Kazusa DNA Research Institute	Japan	Asia	Cultivated	All other plants
Tracheophyta	Magnoliopsida	Cucurbitales	Begoniaceae	Begonia	loranthoides			GCA_022433065.1	PRJNA791490		2022-03-01		671671851	188884				10x Genomics												Cultivated	All other plants
Tracheophyta	Magnoliopsida	Cucurbitales	Begoniaceae	Begonia	masoniana			GCA_022432975.1	PRJNA791490		2022-03-01		799686545	436440				PacBio												Cultivated	All other plants
Tracheophyta	Magnoliopsida	Cucurbitales	Begoniaceae	Begonia	peltatifolia			GCA_022433055.1	PRJNA791490		2022-03-01		309996912	106215				10x Genomics												Cultivated	All other plants
Tracheophyta	Magnoliopsida	Ericales	Clethraceae	Clethra	arborea					https://doi.org/10.1186/s13104-020-05254-4	2020-09-10		511000000	67174	550000000		Supernova	Illumina HiSeq	short								University of Potsdam	Germany	Europe	Cultivated	All other plants
Tracheophyta	Magnoliopsida	Ericales	Sapotaceae	Argania	spinosa		85884	GCA_003260245.1	PRJNA294096		2018-06-22	1	670096797	43178	210643541	120	MaSuRCA v. 2018	Illumina	short	85.9	81.3	4.6	7.7	6.4			IRIDIAN GENOMES	USA	North America	Cultivated	All other plants
Tracheophyta	Magnoliopsida	Ericales	Sapotaceae	Vitellaria	paradoxa			GCA_019916065.1	PRJNA729422		2021-09-09		667213145	2390495				PacBio Sequel												Cultivated	All other plants
Tracheophyta	Magnoliopsida	Fabales	Fabaceae	Styphnolobium	japonicum			GCA_023212625.1	PRJNA814452		2022-05-02		511488806	16146212				Oxford Nanopore PromethION												Cultivated	All other plants
Tracheophyta	Magnoliopsida	Fabales	Fabaceae	Trifolium	pratense	peavine clover	57577	GCA_900292005.1	PRJEB9186		2018-05-23	3	351621712	4846	90906945	100			short	87.9	85.7	2.2	6.3	5.8	14	2	TGAC	United Kingdom	Europe	Cultivated	All other plants
Tracheophyta	Magnoliopsida	Fabales	Fabaceae	Trifolium	repens	white clover	3899	GCA_005869975.1	PRJNA523044		2019-11-22	1	919695753	12081	220895750	100	AllPaths v. DEC-2013	Illumina HiSeq	short	94.1	39.3	54.8	2	3.9	32	4	AgResearch Ltd	New Zealand	Oceania	Cultivated	All other plants
Tracheophyta	Magnoliopsida	Fabales	Fagaceae	Cyamopsis	tetragonoloba			GCA_026586085.1	PRJNA817237		2022-11-30		440787129	17903558				Oxford Nanopore PromethION; Illumina NovaSeq												Cultivated	All other plants
Tracheophyta	Magnoliopsida	Fagales	Juglandaceae	Carya	cathayensis		139927	GCA_011037825.1	PRJNA435846		2020-02-27	1	706397096	311384	218667917	248	Platanus v. 1.2.4	Illumina HiSeq PacBio	long	95.6	88.2	7.4	1.6	2.8			Zhejiang A&amp;F University	China	Asia	Cultivated	All other plants
Tracheophyta	Magnoliopsida	Gentianales	Apocynaceae	Catharanthus	roseus	Madagascar periwinkle	4058	GCA_000949345.1	PRJNA252611		2015-03-06	1	522653749	14288	168408857	50	ABySS v. 1.3.4	Illumina HiSeq	short	80.8	79.7	1.1	11.4	7.8			Michigan State University	USA	North America	Cultivated	All other plants
Tracheophyta	Magnoliopsida	Gentianales	Apocynaceae	Mandevilla	sanderi			GCA_024706555.1	PRJNA802340		2022-08-17		207009114	2159				Illumina NovaSeq												Cultivated	All other plants
Tracheophyta	Magnoliopsida	Gentianales	Rubiaceae	Gardenia	jasminoides		114476	GCA_013103745.1	PRJNA477438		2020-05-15	1	534884156	1028321	151685277	60	Canu v. 1.8	Oxford Nanopore, Hi-C	long	94.7	93.5	1.2	1.6	3.7			Chinese Academy of Medical Sciences, Peking Union Medical College	China	Asia	Cultivated	All other plants
Tracheophyta	Magnoliopsida	Gentianales	Rubiaceae	Leptodermis	oblonga			GCA_016801395.1	PRJNA552650		2021-02-04		497295157	1477356				PacBio RSII; Illumina												Cultivated	All other plants
Tracheophyta	Magnoliopsida	Lamiales	Acanthaceae	Andrographis	paniculata		175694	GCA_009805555.1	PRJNA549104		2019-12-27	2	284308021	5149272	86899284	10	Hera v. January-2019	PacBio Sequel	long	96.3	93.7	2.6	1.1	2.6			Guangxi Botanical Garden of Medicinal Plants	China	Asia	Cultivated	All other plants
Tracheophyta	Magnoliopsida	Lamiales	Bignoniaceae	Jacaranda	mimosifolia			GCA_018894105.1	PRJNA678551		2021-06-16		707411631	16771632				PacBio Sequel												Cultivated	All other plants
Tracheophyta	Magnoliopsida	Lamiales	Lamiaceae	Monarda	citriodora	Beebalm		GCA_028566335.1	PRJNA807617		2023-02-09		390524461	2794				Illumina												Cultivated	All other plants
Tracheophyta	Magnoliopsida	Lamiales	Lamiaceae	Salvia	elegans			GCA_028566235.1	PRJNA807625		2023-02-09		259056690	2594				Illumina												Cultivated	All other plants
Tracheophyta	Magnoliopsida	Lamiales	Lamiaceae	Tectona	grandis	teak				doi: 10.1093/gigascience/giz005	2019-03-01	2	338318549	3749470			Canu	PacBio and illumina	long	92.3							Michigan State University	USA	North America	Cultivated	All other plants
Tracheophyta	Magnoliopsida	Lamiales	Oleaceae	Fraxinus	excelsior	European ash	38873	GCA_900149125.1	PRJEB4958		2017-01-20	1	867455155	24932	237087994	200			short	88.1	76.3	11.8	5	6.9	46	2	QMUL	United Kingdom	Europe	Cultivated	All other plants
Tracheophyta	Magnoliopsida	Lamiales	Oleaceae	Fraxinus			2709126	GCA_903798375.1	PRJEB20151		2020-06-16	1	704620994	5347	232903199	53			short	72.3	64.2	8.1	15.2	12.5			QMUL	United Kingdom	Europe	Cultivated	All other plants
Tracheophyta	Magnoliopsida	Lamiales	Oleaceae	Jasminum	sambac			GCA_018223645.1	PRJNA723725		2021-05-02		505501947	40025411				Oxford Nanopore												Cultivated	All other plants
Tracheophyta	Magnoliopsida	Lamiales	Oleaceae	Osmanthus	fragrans			GCA_019395295.1	PRJNA679852		2021-07-30		733263510	2239349				PacBio Sequel II												Cultivated	All other plants
Tracheophyta	Magnoliopsida	Lamiales	Paulowniaceae	Paulownia	fortunei			GCA_019321725.1	PRJNA624264		2021-07-22		511771795	852400				PacBio Sequel; Illumina HiSeq												Cultivated	All other plants
Tracheophyta	Magnoliopsida	Lamiales	Verbenaceae	Petrea	volubilis			GCA_026212405.1	PRJNA534065		2022-11-18		480227434	317672				PacBio Sequel												Cultivated	All other plants
Tracheophyta	Magnoliopsida	Laurales	Calycanthaceae	Chimonanthus	praecox					https://doi.org/10.1186/s13059-020-02088-y	2020-08-10	1	695360000	2190000	778710000		FALCON and Pilon	PacBio; Illumina	long								Huazhong Agricultural University	China	Asia	Cultivated	All other plants
Tracheophyta	Magnoliopsida	Magnoliales	Magnoliaceae	Magnolia	virginiana			GCA_025802435.1	PRJNA675291		2022-10-23		541943562	1263				Illumina												Cultivated	All other plants
Tracheophyta	Magnoliopsida	Malpighiales	Euphorbiaceae	Hevea	brasiliensis	rubber tree	3981	GCA_010458925.1	PRJNA587314		2020-02-12	6	1473451759	152719	1053368635	100	FALCON v. 0.0.6	PacBio RS	long	84	75.1	8.9	6.4	9.6	36	2	South China Agricultural University	China	Asia	Cultivated	All other plants
Tracheophyta	Magnoliopsida	Malpighiales	Euphorbiaceae	Jatropha	curcas		180498	GCA_004143595.1	PRJNA470761		2019-02-06	5	265767167	134284	84534410	65	DBG2OLC, MASURCA and RNA scaffolding v. APR 2018	Illumina; PacBio	long	87.3	86.3	1	2	10.7	22	2	Reliance Industries Ltd.	India	Asia	Cultivated	All other plants
Tracheophyta	Magnoliopsida	Malpighiales	Euphorbiaceae	Ricinus	communis	castor bean	3988	GCA_000151685.2	PRJNA16585		2011-07-07	2	350458699	21401	270563938				short	94.8	94.2	0.6	2.7	2.5			J. Craig Venter Institute	USA	North America	Cultivated	All other plants
Tracheophyta	Magnoliopsida	Malpighiales	Hypericaceae	Hypericum	perforatum		65561	GCA_012979155.1	PRJNA523311		2020-05-06	1	352864971	37536	111712144	130	Supernova v. 2.1.0	Illumina HiSeq	short	89	77.4	11.6	4.4	6.6	16	2	University of Padova	Italy	Europe	Cultivated	All other plants
Tracheophyta	Magnoliopsida	Malpighiales	Passifloraceae	Passiflora	organensis			GCA_019739055.1	PRJNA690087		2021-08-24		259301974	2367672				PacBio Sequel												Cultivated	All other plants
Tracheophyta	Magnoliopsida	Malpighiales	Salicaceae	Populus	glandulosa					https://doi.org/10.1007/s11676-020-01235-2	2020-10-19	2	781360000	3660000	474430000		TrioCanu	PacBio and Illumina	long								Chinese Academy of Forestry	China	Asia	Cultivated	All other plants
Tracheophyta	Magnoliopsida	Malvales	Malvaceae	Hibiscus	mutabilis			GCA_019671005.1	PRJNA717149		2021-08-19		2675925053	1739777				Oxford Nanopore PromethION												Cultivated	All other plants
Tracheophyta	Magnoliopsida	Malvales	Malvaceae	Hibiscus	syriacus	Rose-of-Sharon	106335	GCA_001696755.1	PRJNA320964		2016-07-29	2	1748252795	61305	547650302	122.8	Platanus and SSPACE v. 1.0	Illumina HiSeq	short	95.8	35.3	60.5	1.1	3.1			Korea Research Institute of Bioscience and Biotechnology	Korea	Asia	Cultivated	All other plants
Tracheophyta	Magnoliopsida	Malvales	Thymelaeaceae	Stellera	chamaejasme			GCA_024586325.1	PRJNA809850		2022-08-09		439663718	10557147				Oxford Nanopore PromethION												Cultivated	All other plants
Tracheophyta	Magnoliopsida	Myrtales	Lythraceae	Lagerstroemia	fauriei			GCA_025802135.1	PRJNA675204		2022-10-23		480796280	2362				Illumina												Cultivated	All other plants
Tracheophyta	Magnoliopsida	Myrtales	Myrtaceae	Eucalyptus	globulus	blue gum	34317	GCA_014182545.1	PRJNA509734		2020-08-13	1	545024609	636149	155813463	25	Canu v. 1.9	Oxford Nanopore MinION	long	94.8	92.3	2.5	1.5	3.7	22	2	Australian National University	Australia	Oceania	Cultivated	All other plants
Tracheophyta	Magnoliopsida	Myrtales	Myrtaceae	Eugenia	uniflora	Brazil-cherry	119951	GCA_004012085.1	PRJNA504673		2019-01-11	1	3152134	1168	1017101	0.03	SPAdes v. 3.09	IonTorrent	short	0.3	0.3	0	1.9	97.8	22	2	Universidade Federal do Pampa	Brazil	South America	Cultivated	All other plants
Tracheophyta	Magnoliopsida	Myrtales	Onagraceae	Oenothera	biennis			GCA_025802395.1	PRJNA807608		2022-10-23		312359964	1242				Illumina												Cultivated	All other plants
Tracheophyta	Magnoliopsida	Nymphaeales	Nymphaeaceae	Nymphaea	colorata		210225	GCA_902499525.1	PRJEB34452		2019-09-24	3	409930971	2079871	126554216	124				88.5	86.8	1.7	3.2	8.3	28	2	FUJIAN AGRICULTURE AND FORESTRY UNIVERSITY	China	Asia	Cultivated	All other plants
Tracheophyta	Magnoliopsida	Poales	Bromeliaceae	Aechmea	fasciata			GCA_025177825.1	PRJNA748557		2022-09-15		347866674	5870662				Nanopore; IIlumina; PacBio												Cultivated	All other plants
Tracheophyta	Magnoliopsida	Poales	Juncaceae	Luzula	sylvatica			GCA_946800325.1	PRJEB55665		2022-09-15		444535728	5345210				PacBio,Arima2												Cultivated	All other plants
Tracheophyta	Magnoliopsida	Poales	Poaceae	Dactylis	glomerata	orchard grass	4509	GCA_007115705.1	PRJNA471014		2019-07-17	2	1781320693	1238511	528605879	86	FALCON v. 3.1	PacBio Sequel	long	91.8	88.5	3.3	1.2	7	14	2	Sichuan Agricultural University	China	Asia	Cultivated	All other plants
Tracheophyta	Magnoliopsida	Poales	Poaceae	Lolium	multiflorum	annual ryegrass		GCA_019182485.1	PRJNA470624		2021-06-10		4531731679	49983				Illumina HiSeq; 10x Chromium												Cultivated	All other plants
Tracheophyta	Magnoliopsida	Poales	Poaceae	Lolium	perenne	perennial ryegrass	4522	GCA_001735685.1	PRJNA340873		2016-09-20	1	481479386	965	166371762	5	CLC Genomic Workbench v. 7.4	Illumina MiSeq	short	29.2	28.6	0.6	31	39.8	14	2	rutgers university	USA	North America	Cultivated	All other plants
Tracheophyta	Magnoliopsida	Poales	Poaceae	Miscanthus	sacchariflorus	Amur silver grass	183675	GCA_002993905.1	PRJNA435476		2018-03-14	1	2074921001	2461	393733163	60	ABySS v. 1.5.4; SOAPdenovo v. 2.r240	Illumina HiSeq	short	52	42.5	9.5	19.1	28.9	38	2	Earlham Institute	United Kingdom	Europe	Cultivated	All other plants
Tracheophyta	Magnoliopsida	Poales	Poaceae	Zoysia	matrella	Manila grass	38722	GCA_001602295.1	PRJDB4210		2016-03-15	1	563438595	24399	180942911	30	DISCOVARdenovo v. 51598	Illumina HiSeq2000, Illumina MiSeq	short	89.3	35.7	53.6	4.4	6.3			Lab. of Plant Genomics and Genetics, Department of Plant Genome Research, Kazusa DNA Research Institute	Japan	Asia	Cultivated	All other plants
Tracheophyta	Magnoliopsida	Proteales	Nelumbonaceae	Nelumbo	lutea			GCA_022828595.1	PRJNA747731		2022-04-05		843666455	1337422				Illumina; PacBio RSII												Cultivated	All other plants
Tracheophyta	Magnoliopsida	Proteales	Proteaceae	Protea	cynaroides			GCA_028583415.1	PRJNA847781		2023-02-10		1225359862	767678				Oxford Nanopore MinION												Cultivated	All other plants
Tracheophyta	Magnoliopsida	Proteales	Proteaceae	Telopea	speciosissima			GCF_018873765.1	PRJNA712988		2021-06-14		823061212	12206888				Oxford Nanopore PromethION; Oxford Nanopore MinION; Illumina NovaSeq												Cultivated	All other plants
Tracheophyta	Magnoliopsida	Ranunculales	Berberidaceae	Berberis	thunbergii	Japanese barberry	121720	GCA_003290165.1	PRJNA478403		2018-07-06	1	2240736797	397058	710796861	104.84	FALCON-Unzip v. 0.3	PacBio	long	90.3	28.4	61.9	2.7	7			Hale Lab at University of New Hampshire	USA	North America	Cultivated	All other plants
Tracheophyta	Magnoliopsida	Ranunculales	Papaveraceae	Eschscholzia	californica		222997	GCA_002897215.1	PRJDB6318		2017-12-28	1	489064912	20647	142426512	338	Platanus v1.2.1.1	Illumina HiSeq 2500	short	86.7	79.9	6.8	6.9	6.4	12	2	Kazusa DNA Research Institute	Japan	Asia	Cultivated	All other plants
Tracheophyta	Magnoliopsida	Ranunculales	Papaveraceae	Papaver	bracteatum			GCA_023529315.1	PRJNA770669		2022-05-23		2150148553	1454629				Oxford Nanopore PromethION												Cultivated	All other plants
Tracheophyta	Magnoliopsida	Ranunculales	Papaveraceae	Papaver	nudicaule			GCA_023529015.1	PRJNA770669		2022-05-23		1592934747	5744				Illumina NovaSeq												Cultivated	All other plants
Tracheophyta	Magnoliopsida	Ranunculales	Ranunculaceae	Aquilegia	oxysepala					https://doi.org/10.1038/s41438-020-0328-y	2020-07-01	1	293200000	2220000	312000000		FALCON and Pilon	PacBio and Illumina	long								Chinese Academy of Sciences	China	Asia	Cultivated	All other plants
Tracheophyta	Magnoliopsida	Rosales	Elaeagnaceae	Elaeagnus	angustifolia			GCA_019593565.1	PRJNA744085		2021-08-13		553696299	5300				Illumina												Cultivated	All other plants
Tracheophyta	Magnoliopsida	Rosales	Elaeagnaceae	Elaeagnus	macrophylla			GCA_029378325.1	PRJNA768602		2023-03-28		532308037	5304511				Pacific Bioscience Sequel II												Cultivated	All other plants
Tracheophyta	Magnoliopsida	Rosales	Rosaceae	Prunus	kanzakura			GCA_020521435.1	PRJDB12110		2021-09-13		509633549	709113				Sequel												Cultivated	All other plants
Tracheophyta	Magnoliopsida	Rosales	Rosaceae	Prunus	padus			GCA_024362665.1	PRJNA838254		2022-07-21		488920495	30377075				Oxford Nanopore PromethION; PacBio Sequel; Illumina HiSeq												Cultivated	All other plants
Tracheophyta	Magnoliopsida	Rosales	Rosaceae	Rosa	damascena	damask rose	3765	GCA_001662545.1	PRJNA322107		2016-06-13	1	711719955	5837	228573727	84	Platanus v. 1.2.4	Illumina HiSeq	short	69.5	62.3	7.2	12.9	17.6	28	4	BIO-FD&amp;C CO.,LTD	China	Asia	Cultivated	All other plants
Tracheophyta	Magnoliopsida	Rosales	Rosaceae	Rosa	multiflora	Japanese rose	74647	GCA_002564525.1	PRJDB4738		2017-10-13	1	739637845	16875	213530373	327	SOAPdenovo v. 2-rev240, GapCloser v. 1.10,L_RNA_scaffolder	Illumina HiSeq2000, Illumina MiSeq	short	88.6	63.6	25	6	5.4	14		Kazusa DNA Research Institute	Japan	Asia	Wild	All other plants
Tracheophyta	Magnoliopsida	Sapindales	Meliaceae	Toona	sinensis					https://doi.org/10.1111/1755-0998.13318	2021-01-09		596000000	1500000													Fuyang Normal University	China	Asia	Cultivated	All other plants
Tracheophyta	Magnoliopsida	Saxifragales	Crassulaceae	Kalanchoe	laxiflora					https://phytozome.jgi.doe.gov/pz/portal.html#!info?alias=Org_Klaxiflora			422000000	137200	489000000		ARACHNE	PacBio	long								JGI	USA	North America	Cultivated	All other plants
Tracheophyta	Magnoliopsida	Solanales	Solanaceae	Datura	stramonium	jimsonweed	4076	GCA_016071745.1	PRJNA622882		2020-12-15	2	1481874323	71217	476796418	30.29	SparseAssembler v. Aug-2015; DBG2OLC v. Aug-2016; Canu v. 2.0; OPERA-LG v. 2.0.6	Illumina HiSeq; PacBio Sequel	long	92.7	91.4	1.3	1.7	5.6		2	Institute of Ecology, National Autonomous University of Mexico (UNAM)	Mexico	North America	Cultivated	All other plants
Tracheophyta	Magnoliopsida	Solanales	Solanaceae	Nicotiana	rustica	Aztec tobacco	4093	GCA_005239535.1	PRJNA335601		2019-05-02	1	4231287016	14482	1175779827	90	SOAPdenovo v. 1.05	Illumina HiSeq	short	92.6	24.4	68.2	3.1	4.3	48	4	Philip Morris International R&amp;D	USA	North America	Cultivated	All other plants
Tracheophyta	Magnoliopsida	Solanales	Solanaceae	Petunia	axillaris		55890	GCA_013625405.1	PRJNA533335		2020-07-24	1	2199856248	860	297458833	51	SOAPdenovo2 v. 2.04.240	Illumina HiSeq	short	81.6	81	0.6	9.5	8.9	14	2	University of Bern	Switzerland	Europe	Cultivated	All other plants
Tracheophyta	Magnoliopsida	Solanales	Solanaceae	Petunia	secreta			GCA_018292955.1	PRJNA674325		2021-05-06		914223778	14535				Illumina HiSeq												Cultivated	All other plants
Tracheophyta	Magnoliopsida	Zingiberales	Musaceae	Ensete	glaucum			GCA_021527575.1	PRJNA736572		2022-01-20		494938021	9845951				Oxford Nanopore PromethION												Cultivated	All other plants
Tracheophyta	Magnoliopsida	Zingiberales	Musaceae	Musa	coccinea																									cultivated	All other plants
Tracheophyta	Pinopsida	Cupressale	Cupressaceae	Chamaecyparis	obtusa			GCA_027943335.1	PRJDB14450		2022-12-12		8513066914	1153237				PacBio SequelII												Cultivated	All other plants
Tracheophyta	Pinopsida	Cupressale	Cupressaceae	Cupressus	sempervirens			GCA_028749045.1	PRJNA833966		2023-02-21		10012101419	26654633				PacBio Sequel												Cultivated	All other plants
Tracheophyta	Magnoliopsida	Actinidiaceae	Actinidia	Actinidia	chinensis	golden kiwifruit	1590841	GCA_003024255.1	PRJNA391506	https://doi.org/10.1038/s41438-019-0202-y	2018-03-30	2	553842477	94268	417755930	90	Anytag v. 2.5.2; Newbler v. 2.9; SSPACE2 v. 2.0	Illumina HiSeq	short	93.6	74.3	19.3	2.7	3.7	58	2	The New Zealand Institute for Plant and Food Research Ltd	New Zealand	Oceania	Domesticated	All other plants
Tracheophyta	Magnoliopsida	Actinidiaceae	Actinidia	Actinidia	deliciosa	kiwifruit		GCA_024454175.1	PRJNA850524		2022-08-01		621990945	10083337				Oxford Nanopore PromethION												Domesticated	All other plants
Tracheophyta	Magnoliopsida	Apiales	Apiaceae	Apium	graveolens		4045	GCA_009905375.1	PRJNA593940	https://doi.org/10.1038/s41438-019-0235-2	2020-01-28	2	3332577507	790578	2262672659	101.61	Canu v. 1.8	Illumina; PacBio; HiC; 10x	long	93.7	89.3	4.4	1.2	5.1			North China University of Science and Technology	China	Asia	Domesticated	All other plants
Tracheophyta	Magnoliopsida	Apiales	Apiaceae	Daucus	carota	carrot	79200	GCA_001625215.1	PRJNA268187		2016-05-24	2	421101997	56299	346980953	186	SOAPdenovo v. 2.04; GapCloser for SOAPdenovo v. 1.12; integration with linkage maps v. NOV-2013	Illumina HiSeq; Roche 454; Sanger	short	95.1	91.3	3.8	1.5	3.4	18	2	USDA ARS	USA	North America	Wild	All other plants
Tracheophyta	Magnoliopsida	Arecales	Arecaceae	Cocos	nucifera		13894	GCA_006176705.1	PRJNA483845	DOI: 10.1534/g3.119.400215	2019-06-10	3	2102417611	163614	643840708	50	SPARSE v. JUN-2016; DBG2OLC v. JUN-2016; HiRise v. MAY-2017	Illumina MiSeq; PacBio RSII; HiRise pipeline	long	90.1	84.7	5.4	2.2	7.7	32	2	The Coconut Genomics Program - Philippine Genome Center	Philippines	Oceania	Domesticated	All other plants
Tracheophyta	Magnoliopsida	Arecales	Arecaceae	Elaeis	guineensis	African oil palm	51953	GCA_015461965.1	PRJNA636092	doi:10.3390/plants9111476	2020-11-13	4	1209420378	12352	255647576	16	ALLMAPS v. JAN-2020	Linkage mapping		87.9	82.8	5.1	3.1	9			Sime Darby Plantation Technology Centre Sdn Bhd	Malaysia	Asia	Domesticated	All other plants
Tracheophyta	Magnoliopsida	Arecales	Arecaceae	Elaeis	oleifera	American oil palm	80265	GCA_000441515.1	PRJNA183707	https://doi.org/10.1038/nature12309	2013-07-26	2	1402725009	8445	315888319	16	Newbler v. 2.6	454	short	57.6	56.1	1.5	17	25.4			Orion Genomics	USA	North America	Domesticated	All other plants
Tracheophyta	Magnoliopsida	Arecales	Arecaceae	Phoenix	dactylifera	date palm	42345	GCA_009389715.1	PRJNA322046	doi: 10.1038/s41467-019-12604-9	2019-11-04	5	772315838	897195	217947609	100	Falcon v. 2017.06.28-18.01-py2.7-ucs4	PacBio	long	92.1	80.7	11.4	2.2	5.7	36	2	The University of Arizona	USA	North America	Domesticated	All other plants
Tracheophyta	Magnoliopsida	Asparagales	Amaryllidaceae	Allium	cepa			GCA_024346515.1	PRJDB3595		2022-06-17		13577735759	13170				Illumina HiSeq 2500												Domesticated	All other plants
Tracheophyta	Magnoliopsida	Asparagales	Amaryllidaceae	Allium	sativum	garlic	4682	GCA_014155895.1	PRJNA606385	https://doi.org/10.1016/j.molp.2020.07.019	2020-08-11	1	16559448187	193988	4312529400	97.9	FALCON v. 1.0	PacBio Sequel	long						16	2	Chinese Academy of Agricultural Sciences	China	Asia	Domesticated	All other plants
Tracheophyta	Magnoliopsida	Asparagales	Asparagaceae	Asparagus	officinalis	garden asparagus	4686	GCA_001876935.1	PRJNA317340	https://doi.org/10.1038/s41467-017-01064-8	2017-02-06	2	1187538024	46553	837162382	123	SOAPdenovo2 v. r240; PBjelly v. 14.9.9	Illumina HiSeq	short	81.5	79.1	2.4	6.3	12.2	20	2	University of Georgia	USA	North America	Domesticated	All other plants
Tracheophyta	Magnoliopsida	Asparagales	Orchidaceae	Vanilla	planifolia	cultivated vanilla	51239	GCA_016413885.1	PRJNA668740	https://doi.org/10.1038/s43016-020-00197-2	2020-12-22	3	744191894	528051	539494676	50	Miniasm v. v0.3-r179; Minimap2 v. v2,11-r797; FALCON-Phase v. v2; Proximo scaffolding platform v. b4869cc	Oxford Nanopore; Illumina	long	78.9	74.8	4.1	6.5	14.6		2	Elo Life Systems	USA	North America	Domesticated	All other plants
Tracheophyta	Magnoliopsida	Asterales	Asteraceae	Cynara	cardunculus	artichoke	59895	GCA_001531365.1	PRJNA238069	https://doi.org/10.1038/srep19427	2018-04-17	2	725197765	19399	507479476	80	AllPaths v. 41684	Illumina HiSeq	short	95.3	91.3	4	1.9	2.8			Compositae Genome Project	USA	North America	Domesticated	All other plants
Tracheophyta	Magnoliopsida	Asterales	Asteraceae	Helianthus	annuus	common sunflower	4232	GCA_002127325.2	PRJNA345532		2020-07-13	2	3009595538	2005037	2095853742	100	CANU v. 1.3; CANU v. 1.4; FALCON v. 0.7; Bionano-Solve v. 3.2.1_04122018	PacBio RSII	long	92.2	84.4	7.8	1.6	6.2	34	2	International Consortium for Sunflower Genomics	France	Europe	Domesticated	All other plants
Tracheophyta	Magnoliopsida	Asterales	Asteraceae	Lactuca	sativa	cultivated lettuce	4236	GCA_900243165.1	PRJEB21679	DOI: 10.1016/j.jbiotec.2017.12.021	2018-01-02	5	2224429638	16156	678984495	100			short	70.3	67.9	2.4	5.9	23.8			CEBITEC	Germany	Europe	Domesticated	All other plants
Tracheophyta	Magnoliopsida	Brassicales	Brassicaceae	Brassica	juncea	brown mustard	3707	GCA_015484525.1	PRJNA550308	https://doi.org/10.1038/ng.3657	2020-11-15	2	884897500	5627203	234945105	110	Canu v. 1.4	PacBio RSII	long	98.7	8.1	90.6	0.2	1.1	36	4	CGMCP	India	Asia	Domesticated	All other plants
Tracheophyta	Magnoliopsida	Brassicales	Brassicaceae	Brassica	napus	oilseed rape	3708	GCA_000686985.2	PRJNA237736		2017-09-15	4	975804240	55410	250104385	200	SOAPdenovo v. 2; Celera v. 8.3rc2	Illumina HiSeq 2000	short	97.4	16.5	80.9	0.4	2.2	38	4	BGI-Shenzhen	China	Asia	Domesticated	All other plants
Tracheophyta	Magnoliopsida	Brassicales	Brassicaceae	Brassica	nigra	black mustard	3710	GCA_016432835.1	PRJNA642332	https://doi.org/10.1186/s12864-020-07271-w	2020-12-29	2	534239455	1342348	137608387	100	Canu v. 1.4	Oxford Nanopore MinION	long	98.4	83.9	14.5	0.5	1.1	16	2	CGMCP	China	Asia	Domesticated	All other plants
Tracheophyta	Magnoliopsida	Brassicales	Brassicaceae	Brassica	oleracea	wild cabbage	3712	GCA_900416815.2	PRJEB26621	https://doi.org/10.1038/s41477-018-0289-4	2018-07-11	5	554977060	9813309	153542086	38			long	98.7	85.7	13	0.3	1			GSC	France	Europe	Domesticated	All other plants
Tracheophyta	Magnoliopsida	Brassicales	Brassicaceae	Brassica	rapa	field mustard	3711	GCA_900412535.2	PRJEB26620	https://doi.org/10.1038/s41477-018-0289-4	2018-07-11	6	401926910	5519976	101098294	79			long	99	84.9	14.1	0.2	0.8	20	2	GSC	France	Europe	Domesticated	All other plants
Tracheophyta	Magnoliopsida	Brassicales	Brassicaceae	Raphanus	sativus	radish	3726	GCA_902824885.1	PRJEB37015		2020-03-13	6	440317669	8847209	113788740	258			long	99.1	87	12.1	0.2	0.7	18	2	Hubei Academy of Agricultural Sciences	China	Asia	Domesticated	All other plants
Tracheophyta	Magnoliopsida	Brassicales	Caricaceae	Carica	papaya	papaya	3649	GCA_000150535.1	PRJNA20267	doi: 10.1038/nature06856.	2008-05-06	2	369781828	10609	81137892				short	73.7	73.2	0.5	13.2	13.1	18	2	The Papaya Genome Sequencing Consortium	USA	North America	Domesticated	All other plants
Tracheophyta	Magnoliopsida	Caryophyllales	Chenopodiaceae	Beta	vulgaris	beet	3555	GCA_002917755.1	PRJNA413079		2018-02-06	9	540534112	2700559	152777707	1	Falcon v. 0.2.2; Sequential, Two-enzyme BioNano Scaffolding v. DEC-2015; LACHESIS v. FEB-2017	PacBio; Illumina HiSeq; BioNano physical map	long	93.8	92.5	1.3	1.7	4.5			USDA-ARS	USA	North America	Cultivated	All other plants
Tracheophyta	Magnoliopsida	Caryophyllales	Chenopodiaceae	Chenopodium	quinoa	quinoa	63459	GCA_001683475.1	PRJNA306026	https://doi.org/10.1038/nature21370	2016-07-11	4	1333398936	1787824	395873357	60	smrtmake v. 1.0; IrysView v. 2.5; HiRise v. 1.0	PacBio	long	96.3	18.9	77.4	0.4	3.3	36	4	King Abdullah University of Science and Technology	Saudi Arabia	Asia	Domesticated	All other plants
Tracheophyta	Magnoliopsida	Caryophyllales	Chenopodiaceae	Spinacia	oleracea	spinach	3562	GCA_002007265.1	PRJNA325593	https://doi.org/10.1002/tpg2.20101	2017-02-27	3	869795571	42560	256781180	168	Platanus v. 1.2.1; SOAPdenovo v. 2.04	Illumina HiSeq	short	94	91.6	2.4	1.4	4.6	12	2	Cornell University	USA	North America	Domesticated	All other plants
Tracheophyta	Magnoliopsida	Cucurbitales	Cucurbitaceae	Citrullus	lanatus		3654	GCA_000238415.2	PRJNA72695		2019-09-23	2	365450462	2312425	103293044	73.2	FALCON v. 1.8.7	PacBio	long	95.9	94.4	1.5	0.9	3.2			National Engineering Research Center for Vegetables, Beijing Academy of Agriculture and Forestry Sciences	China	Asia	Domesticated	All other plants
Tracheophyta	Magnoliopsida	Cucurbitales	Cucurbitaceae	Cucumis	melo		3656	GCA_011762645.1	PRJNA603125		2020-04-01	8	373882778	8252323	105873864	73	Canu v. 1.8; Irys solve v. 3.2; Sspace v. 3.0	Oxford Nanopore MinION; Bionano Irys; Illumina Hiseq paired-end; Illumina Hiseq mate pair; PacBio RSII	long	96.1	95.3	0.8	0.9	3	24	2	National Agriculture and Food Research Organization	Japan	Asia	Domesticated	All other plants
Tracheophyta	Magnoliopsida	Cucurbitales	Cucurbitaceae	Cucumis	sativus		3659	GCA_000004075.3	PRJNA33619	DOI: 10.1093/gigascience/giz072	2019-11-15	15	224801081	8937712	179625822	50	Celera Assembler v. 1.8; FALCON v. 0.3	PacBio RSII; PacBio Sequel; 10X Genomics; Hi-C; Illumina	long	95.5	93.9	1.6	1.4	3.1	14	2	The Cucumber Genome Initiative	China	Asia	Domesticated	All other plants
Tracheophyta	Magnoliopsida	Cucurbitales	Cucurbitaceae	Cucurbita	argyrosperma		1094858	GCA_004115005.1	PRJNA485527	DOI: 10.1016/j.molp.2018.12.023	2019-01-30	1	228814150	455795	217892280	150	DBG2OLC v. 1.0	Illumina HiSeq; Illumina MiSeq; PacBio RSII	long	93.7	79.6	14.1	1.9	4.4	40	2	Instituto de Ecologia, UNAM	Mexico	North America	Domesticated	All other plants
Tracheophyta	Magnoliopsida	Cucurbitales	Cucurbitaceae	Cucurbita	maxima	winter squash	3661	GCA_002738345.1	PRJNA385310	DOI:https://doi.org/10.1016/j.molp.2017.09.003	2017-10-31	2	271413401	62207	79578356	282.7	SOAPdenovo v. 2.04	Illumina HiSeq	short	96.7	83.1	13.6	0.9	2.4	40		Cornell University	USA	North America	Domesticated	All other plants
Tracheophyta	Magnoliopsida	Cucurbitales	Cucurbitaceae	Cucurbita	moschata	crookneck pumpkin	3662	GCA_002738365.1	PRJNA385310	DOI:https://doi.org/10.1016/j.molp.2017.09.004	2017-10-31	2	269943085	48191	80619826	215.5	SOAPdenovo v. 2.04	Illumina HiSeq	short	96.9	81.8	15.1	0.5	2.6	40	4	Cornell University	USA	North America	Domesticated	All other plants
Tracheophyta	Magnoliopsida	Cucurbitales	Cucurbitaceae	Cucurbita	pepo	vegetable marrow	3664	GCA_002806865.2	PRJNA386743	https://doi.org/10.1111/pbi.12860	2017-12-07	2	260450962	108556	70109474	198	SOAPdenovo v. r240; BreakScaffolds v. git; SSPADE v. 3.0	Illumina HiSeq	short	96.2	79.8	16.4	1.2	2.6	40	4	Comav-UPV	Spain	Europe	Domesticated	All other plants
Tracheophyta	Magnoliopsida	Ericales	Ericaceae	Vaccinium	macrocarpon		13750	GCA_000775335.2	PRJNA245813	https://doi.org/10.1186/1471-2229-14-165	2014-09-04	1	402340004	4194	410320947	20	CLC NGS Cell v. CLC Genomic Workbench v6.5.1	Illumina GAIIx	short	53.6	51.9	1.7	25.9	20.5			rutgers university	USA	North America	Domesticated	All other plants
Tracheophyta	Magnoliopsida	Ericales	Ericaceae	Vaccinium	myrtillus			GCA_016920895.1	PRJNA672146		2021-02-23		524292997	607027				Illumina; Oxford Nanopore												Domesticated	All other plants
Tracheophyta	Magnoliopsida	Ericales	Theaceae	Camellia	sinensis	black tea	4442	GCA_013676235.1	PRJNA643357		2020-07-24	3	3113463150	2589771	2170210686	116	FALCON v. MAY-2019	PacBio	long	86.2	80.5	5.7	4.5	9.3	30	2	Huazhong Agricultural University	China	Asia	Domesticated	All other plants
Tracheophyta	Magnoliopsida	Fabales	Fabaceae	Arachis	hypogaea	peanut	3818	GCA_016103905.1	PRJNA680825	https://doi.org/10.1038/s41588-019-0405-z	2020-12-16	5	2490838411	9813388	694961126	102.98	Canu v. 1.5	Oxford Nanopore	long	96.6	25.5	71.1	0.7	2.7	40	4	BGI-Qingdao	China	Asia	Domesticated	All other plants
Tracheophyta	Magnoliopsida	Fabales	Fabaceae	Cicer	arietinum	chickpea	3827	GCA_002896005.2	PRJNA418058		2019-03-27	6	653867463	215990	199381244	230	MaSuRCA v. 3.2.1; Canu v. 1.5; Miniasm v. 2; FALCON-Phase v. 2	PacBio RSII; Illumina HiSeq	long	95	90.7	4.3	2.2	2.8	16	2	Cook Lab - University of California at Davis	USA	North America	Domesticated	All other plants
Tracheophyta	Magnoliopsida	Fabales	Fabaceae	Glycine	max	soybean	3847	GCA_003349995.2	PRJNA475162	DOI: 10.1007/s11427-019-9822-2	2020-02-21	14	1010712318	17978897	279019217	290	Canu v. 1.7.1; Bionano Solve v. Nov-2018; HERA v. Jau-2019; Juicer v. 1.5; 3D-DNA v. 180114	PacBio; Illumina; Bionano	long	96.2	47.1	49.1	0.7	3.1	40	2	Institute of Genetics and Developmental Biology , Chinese Academy of Science	China	Asia	Domesticated	All other plants
Tracheophyta	Magnoliopsida	Fabales	Fabaceae	Phaseolus	coccineus	Phaseolus coccineus subsp. coccineus	412098	GCA_003122825.1	PRJNA448610		2018-05-14	1	370704989	7249	364967805	100	ABySS v. 1.3.4	Illumina HiSeq	short	78.8	77	1.8	10.6	10.6	22	2	University of California, Los Angeles	USA	North America	Domesticated	All other plants
Tracheophyta	Magnoliopsida	Fabales	Fabaceae	Phaseolus	lunatus	lima bean	3884	GCA_013389735.1	PRJNA596114	https://doi.org/10.1038/s41467-021-20921-1	2020-07-06	1	545376289	4962006	149964932	147.9	Canu v. 1.6	PacBio Sequel; Illumina HiSeq	long	96.9	93.8	3.1	1.1	2	22	2	Universidad de los Andes	Colombia	South America	Domesticated	All other plants
Tracheophyta	Magnoliopsida	Fabales	Fabaceae	Phaseolus	vulgaris	French bean	3885	GCA_000499845.1	PRJNA41439		2013-11-29	6	521076696	39053	368889767	21.02	ARACHNE v. 20071016_modfied	ABI 3730; Roche 454 FLX; Illumina GAII	short	96.3	93.8	2.5	1.2	2.5	22	2	JGI	USA	North America	Domesticated	All other plants
Tracheophyta	Magnoliopsida	Fabales	Fabaceae	Pisum	sativum	pea	3888	GCA_014905515.1	PRJDB10540		2020-09-28	2	3297037789	51222	1055914161	44	wtdbg2 v. 2.4	MinION	long	90.9	88.9	2	2.2	6.9	14	2	Kazusa DNA Research Institute	Japan	Asia	Domesticated	All other plants
Tracheophyta	Magnoliopsida	Fabales	Fabaceae	Vicia	faba	fava bean	3906	GCA_001375635.1	PRJEB8906	https://doi.org/10.1186/s12870-015-0486-5	2015-04-20	1	80362707	1723	18026833	8			short	89.8	64	25.8	4.1	6.1	12	2	IPK GATERSLEBEN	Germany	Europe	Domesticated	All other plants
Tracheophyta	Magnoliopsida	Fabales	Fabaceae	Vigna	unguiculata	cowpea	3917	GCA_004118075.1	PRJNA381312	DOI: 10.1111/tpj.14349	2019-01-30	3	518914349	10911736	142294398	91	CANU-Abruijn-FALCON v. 2017-2-1	PacBio; Bionano	long	96.8	93.9	2.9	1.1	2.1	22	2	University of California, Riverside	USA	North America	Domesticated	All other plants
Tracheophyta	Magnoliopsida	Fagales	Juglandaceae	Carya	illinoinensis	pecan	32201	GCA_011037805.1	PRJNA435846	https://doi.org/10.1093/gigascience/giz036	2020-02-27	1	651237563	80695	202820930	288	Platanus v. 1.2.4	Illumina HiSeq PacBio	long	95.2	89	6.2	1.5	3.3			Zhejiang A&amp;F University	China	Asia	Domesticated	All other plants
Tracheophyta	Magnoliopsida	Fagales	Juglandaceae	Juglans	regia		51240	GCA_001411555.2	PRJNA291087		2020-07-06	4	572786133	1072962	444190089	155	MaSuRCA v. 3.2.1; HiRise v. 2018-04	Illumina HiSeq; Oxford Nanopore MinION; Illumina NovaSeq	long	95.1	87.5	7.6	1.7	3.2	32		Johns Hopkins University	USA	North America	Domesticated	All other plants
Tracheophyta	Magnoliopsida	Gentianales	Rubiaceae	Coffea	arabica	coffee	13443	GCA_003713225.1	PRJNA497895		2018-11-08	2	1094291418	3917557	294673642	160	MaSuRCA v. 3.2.4; FALCON-Unzip v. 0.9	Illumina HiSeq; PacBio RSII; 10x GemCode	long	93.2	36.4	56.8	1.5	5.3	44	4	Johns Hopkins University	USA	North America	Domesticated	All other plants
Tracheophyta	Magnoliopsida	Gentianales	Rubiaceae	Coffea	canephora	robusta coffee	49390	GCA_900059795.1	PRJEB4211	DOI: 10.1126/science.1255274	2014-08-21	1	568611505	49589	365569895	24			short	95.3	93.7	1.6	1.5	3.2	22	2	Genoscope CEA	France	Europe	Domesticated	All other plants
Tracheophyta	Magnoliopsida	Lamiales	Oleaceae	Olea	europaea		158383	GCA_902713445.1	PRJEB35540	https://doi.org/10.1186/s12915-020-00881-6	2020-10-12	4	1315765470	88060	1091604438	380		linkage map		93.5	75	18.5	1.9	4.6	46	2	CNAG	Spain	Europe	Domesticated	All other plants
Tracheophyta	Magnoliopsida	Laurales	Lauraceae	Persea	americana	avocado	3435	GCA_008087245.1	PRJNA508502	https://doi.org/10.1073/pnas.1822129116	2019-08-26	3	912697600	296371	285617776	80	FALCON v. 1.0	PacBio	long	81.4	72.9	8.5	5.6	13	24	2	CINVESTAV - Langebio	Mexico	North America	Domesticated	All other plants
Tracheophyta	Magnoliopsida	Malpighiales	Euphorbiaceae	Manihot	esculenta	cassava	3983	GCA_013618965.1	PRJNA578024	https://doi.org/10.1038/ncomms6110	2020-07-24	4	710028560	4575446	194501047	90	Canu v. 1.5; Wtdbg v. 1.2.8	PacBio Sequel; PacBio RSII	long	92.9	81.7	11.2	1.5	5.6	36	2	ITBB	China	Asia	Domesticated	All other plants
Tracheophyta	Magnoliopsida	Malpighiales	Linaceae	Linum	usitatissimum		4006	GCA_014858635.1	PRJNA648016	https://doi.org/10.3389/fgene.2020.590282	2020-10-07	4	361104539	350861	314173599	23	Canu v. 2.0; Racon v. 1.23; Medaka v. 1.0.3; POLCA v. 3.4.1	Oxford Nanopore MinION; Illumina NextSeq	long	96.2	28.9	67.3	0.6	3.2	30	2	Engelhardt Institute of Molecular Biology, Russian Academy of Sciences	Russia	Asia	Domesticated	All other plants
Tracheophyta	Magnoliopsida	Malpighiales	Passifloraceae	Passiflora	edulis	passion fruit	78168	GCA_002156105.1	PRJNA371406		2017-05-22	1	165656733	1303	56380112	4.5	CLC NGS Cell v. 4.1	Illumina GAII	short	35.7	35.5	0.2	34.6	29.7	18	2	Beltsville Agricultural Research Center	USA	North America	Domesticated	All other plants
Tracheophyta	Magnoliopsida	Malvales	Malvaceae	Gossypium	barbadense	sea-island cotton	3634	GCA_008761655.1	PRJNA516411	https://doi.org/10.1038/s41588-020-0614-5	2019-10-08	3	2195804943	1769554	1611860242	90.05	Mecat v. 1.0	PacBio Sequel	long	97	10.3	86.7	0.2	2.8	52	4	HudsonAlpha Genome Sequencing Center	USA	North America	Domesticated	All other plants
Tracheophyta	Magnoliopsida	Malvales	Malvaceae	Gossypium	herbaceum					https://doi.org/10.1038/s41588-020-0607-4	2020-04-13		1556000000	1915000			FALCON	PacBio and Illumina	long								USDA-ARS and Wuhan University	USA and China	Multiple-North America and Asia	Domesticated	All other plants
Tracheophyta	Magnoliopsida	Malvales	Malvaceae	Gossypium	hirsutum	cotton	3635	GCA_006980745.1	PRJNA503326	https://doi.org/10.1038/s41467-019-10820-x	2019-07-29	4	2287866413	4760671	637415560	0.96	Canu v. 1.5	PacBio Sequel	long	97.1	14	83.1	0.1	2.8	52	4	Chinese Academy of Agricultural Sciences	China	Asia	Domesticated	All other plants
Tracheophyta	Magnoliopsida	Malvales	Malvaceae	Theobroma	cacao	cacao	3641	GCA_000208745.2	PRJEB14326	DOI: 10.1038/ng.736	2016-07-09	3	324719311	87341	88328409				short	97.5	96.7	0.8	0.7	1.8	20	2	CIRAD	France	Europe	Domesticated	All other plants
Tracheophyta	Magnoliopsida	Myrtales	Lythraceae	Punica	granatum	pomegranate	22663	GCA_007655135.2	PRJNA324150	doi: 10.1111/pbi.12875. Epub 2018 Jan 22.	2019-10-22	5	320335647	4489929	88675781	60	Canu v. 1.5	PacBio RSII	long	96.7	93.9	2.8	1	2.3	16	2	Chinese Academy of Agricultural Sciences	China	Asia	Domesticated	All other plants
Tracheophyta	Magnoliopsida	Poales	Bromeliaceae	Ananas	comosus	pineapple	4615	GCA_902162155.2	PRJEB33121	https://doi.org/10.1038/s41588-019-0506-8	2020-07-21	4	381905219	427000	108882733	100	FALCON and Pilon	PacBio and Illumina	long	93.3	89.1	4.2	1.8	4.9			Fujian Agriculture and Forestry University	China	Asia	Domesticated	All other plants
Tracheophyta	Magnoliopsida	Poales	Poaceae	Aegilops	tauschii		169297	GCA_001957025.1	PRJNA329335	multiple: https://doi.org/10.1038/nature24486 and NATURE PLANTS https://doi.org/10.1038/s41477-017-0067-8	2017-01-19	2	4327207513	468757	1323794399	201	MaSuRCA v. 3.2.1; Celera Assembler v. 8.3rc2	PacBio; Illumina HiSeq; Illumina MiSeq	long	92.5	88.2	4.3	1.3	6.2			Johns Hopkins University	USA	North America	Domesticated	All other plants
Tracheophyta	Magnoliopsida	Poales	Poaceae	Avena	sativa	oats		GCA_022788535.1	PRJNA787292		2022-04-04		10839200031	59149327				PacBio												Domesticated	All other plants
Tracheophyta	Magnoliopsida	Poales	Poaceae	Hordeum	vulgare	domesticated barley	112509	GCA_000326125.1	PRJEB88	https://doi.org/10.1038/sdata.2017.44	2012-11-15	5	1779486241	1647	615499658				short	61.1	60.2	0.9	20.4	18.5	14	2	IPK-Gatersleben	Germany	Europe	Domesticated	All other plants
Tracheophyta	Magnoliopsida	Poales	Poaceae	Oryza	indica					https://doi.org/10.1038/ncomms15324	2017-05-04		390300000	1100000			Canu , FALCON	PacBio	long								University of Chinese Academy of Sciences	China	Asia	Domesticated	All other plants
Tracheophyta	Magnoliopsida	Poales	Poaceae	Oryza	sativa	rice	4530	GCA_014636035.1	PRJNA644720	https://doi.org/10.1093/gigascience/giaa123	2020-09-18	49	397554159	32367127	114238494	230	NextDenovo v. 2.0-beta.1	Oxford Nanopore PromethION	long	96.1	93.6	2.5	0.8	3.1	24	2	GrandOmics Biosciences	China	Asia	Domesticated	All other plants
Tracheophyta	Magnoliopsida	Poales	Poaceae	Saccharum	hybrid	sugarcane	128810	GCA_900465005.1	PRJEB26915	https://doi.org/10.1038/s41467-018-05051-5	2018-07-01	3	530659635	115280	167433340	100				69.8	50.1	19.7	3.8	26.4			CIRAD	France	Europe	Domesticated	All other plants
Tracheophyta	Magnoliopsida	Poales	Poaceae	Saccharum	officinarum			GCA_020631735.1	PRJNA744175		2021-10-27		6804885551	87345				PacBio RSII; Illumina												Domesticated	All other plants
Tracheophyta	Magnoliopsida	Poales	Poaceae	Secale	cereale	rye	4550	GCA_016097815.1	PRJNA671783	https://doi.org/10.1038/s41588-021-00808-z	2020-12-16	3	7734968894	441499	2164779115	60	FALCON v. 0.2.2	PacBio RS	long						14	2	Henan Agricultural University	China	Asia	Domesticated	All other plants
Tracheophyta	Magnoliopsida	Poales	Poaceae	Sorghum	bicolor	sorghum	4558	GCA_003482435.1	https://doi.org/10.1038/s41467-018-07271-1		2018-09-06	5	666154603	2985938	201446030	90	SMARTdenovo v. June-2017; CANU v. 1.6	Oxford Nanopore MiniION	long	94.9	93	1.9	0.9	4.2	20	2	Corteva Agriscience, Agriculture Division of DowDuPont	USA	North America	Domesticated	All other plants
Tracheophyta	Magnoliopsida	Poales	Poaceae	Triticum	aestivum	bread wheat	4565	GCA_002220415.3	PRJNA392179	doi: https://doi.org/10.1101/2020.04.06.028746	2020-03-24	22	15418291444	231360	4252838282	101	MaSuRCA v. 3.2.1; Ragoo v. 1.1	Illumina; PacBio	long						42	6	Johns Hopkins University	USA	North America	Domesticated	All other plants
Tracheophyta	Magnoliopsida	Poales	Poaceae	Triticum	dicoccoides	wild emmer wheat	85692	GCA_009802035.1	PRJNA577907	DOI: 10.1186/s13059-019-1899-5	2019-12-27	5	11077513902	66668	3330971197	448	SOAPdenovo v. 2.01; Velvet v. 1.2.09; Minia3 v. APR-2019	Illumina MiSeq; Illumina HiSeq	short	94.6	15.2	79.4	0.5	4.9	28	4	IPK Gatersleben	Germany	Europe	Domesticated	All other plants
Tracheophyta	Magnoliopsida	Poales	Poaceae	Zea	mays	maize	4577	GCA_902714155.1	PRJEB35367	https://doi.org/10.1186/s13059-020-02029-9	2020-05-21	42	2243621556	161994764	613032713	63			long	87.7	80	7.7	3.8	8.5	20	2	MaizeGDB	USA	North America	Domesticated	All other plants
Tracheophyta	Magnoliopsida	Ranunculales	Papaveraceae	Papaver	somniferum	opium poppy	3469	GCA_010119995.1	PRJNA508405	https://doi.org/10.1038/s41467-020-15040-2	2020-02-04	3	2637752765	1838815	8695752659	13	Phase Genomics' Proximo Hi-C genome scaffolding platform v. 2019; Juicebox v. 1.9.1	Illumina	short	94.4	25.1	69.3	0.5	5.1	22	2	University of Calgary	Canada	North America	Domesticated	All other plants
Tracheophyta	Magnoliopsida	Rosales	Cannabaceae	Cannabis	sativa		3483	GCA_003660325.2	PRJNA486541		2019-02-11	13	1073903735	3811003	1197102165	125	FALCON-Unzip v. Oct-2018	PacBio Sequel	long	95.7	37.3	58.4	1.1	3.2	20	2	The DASH DAO	USA	North America	Domesticated	All other plants
Tracheophyta	Magnoliopsida	Rosales	Cannabaceae	Humulus	lupulus		278022	GCA_000830395.1	PRJDB3233	DOI: 10.1093/pcp/pcu169	2014-12-20	1	2049208583	10902	530131422	40	CLC Assembly Cell v. 3.22, SSPACE Premium v. 2.3, Gap Closure v.1.12, BWA v. 0.6, Coval v. 1.4	Illumina GA IIx	short	87.7	77.5	10.2	4.9	7.4			Iwate Biotechnology Research Center	Japan	Asia	Domesticated	All other plants
Tracheophyta	Magnoliopsida	Rosales	Moraceae	Ficus	carica	common fig	3494	GCA_009761775.1	PRJNA565858	https://doi.org/10.1111/tpj.14635	2019-12-18	2	333439967	823517	94077797	74	FALCON-Unzip v. v0.5	PacBio Sequel	long	90.5	84	6.5	3.5	6			University of Pisa	Italy	Europe	Domesticated	All other plants
Tracheophyta	Magnoliopsida	Rosales	Rosaceae	Cydonia	oblonga	quince	36610	GCA_015708375.1	PRJNA675337	https://doi.org/10.1038/s41598-021-83113-3	2020-12-01	1	488422409	2435	162574639	108	SOAPdenovo v. 2	Illumina NovaSeq	short	61.5	52.3	9.2	18.5	20	34	2	Necmettin Erbakan University	Turkey	Europe	Domesticated	All other plants
Tracheophyta	Magnoliopsida	Rosales	Rosaceae	Fragaria	ananassa	strawberry	3747	GCA_000511835.1	PRJDB1477	doi: 10.1093/dnares/dst049	2013-12-06	1	697762269	1355	201015652	398.8	SOAPdenovo v. 1.05	Illumina GAIIx; Illumina HiSeq1000	short	28.1	23.4	4.7	31.7	40.2			Kazusa DNA Research Institute	Japan	Asia	Domesticated	All other plants
Tracheophyta	Magnoliopsida	Rosales	Rosaceae	Malus	domestica	apple	3750	GCA_004115385.1	PRJNA482033	https://doi.org/10.1038/s41467-019-09518-x	2019-01-29	4	660462720	6988123	503414998	100	FALCON v. 0.4	PacBio RSII	long	96.5	62.9	33.6	0.6	2.9			nextomics	China	Asia	Domesticated	All other plants
Tracheophyta	Magnoliopsida	Rosales	Rosaceae	Prunus	armeniaca	apricot	36596	GCA_903112645.1	PRJEB37669	doi: 10.1186/s13059-020-02235-5	2020-07-08	2	215952222	25835044	187133596	40			long	95.8	94.4	1.4	1.4	2.8	16	2	Max Planck Institute Plant Breeding	Germany	Europe	Domesticated	All other plants
Tracheophyta	Magnoliopsida	Rosales	Rosaceae	Prunus	avium		42229	GCA_014155035.1	PRJNA596862	DOI: 10.7717/peerj.9114	2020-08-11	6	344341978	3247195	87464652	1	Necat v. 0.01	Oxford Nanopore PromethION; Illumina HiSeq	long	96.6	93.9	2.7	0.9	2.5	16		Shandong Institute of Pomology	China	Asia	Domesticated	All other plants
Tracheophyta	Magnoliopsida	Rosales	Rosaceae	Prunus	domestica					https://doi.org/10.1038/s41438-020-00438-2	2021-01-01		1399321220				DeNovoMAGIC	Illumina and 10x	short								Appalachian Fruit Research Station	USA	North America	Domesticated	All other plants
Tracheophyta	Magnoliopsida	Rosales	Rosaceae	Prunus	dulcis	almond	3755	GCA_902201215.1	PRJEB32994	DOI: 10.1111/tpj.14538	2019-10-10	3	227599157	115182	198955178	800			long	96.1	91.8	4.3	0.5	3.4	16	2	CNAG	Spain	Europe	Domesticated	All other plants
Tracheophyta	Magnoliopsida	Rosales	Rosaceae	Prunus	mume	Japanese apricot	102107	GCA_000346735.1	PRJNA171605	https://doi.org/10.1038/ncomms2290	2013-03-18	2	233872527	32259	62619399	180	SOAPdenovo v. 1.05	Illumina Hiseq2000	short	96.3	93.4	2.9	1.7	2			BGI	China	Asia	Domesticated	All other plants
Tracheophyta	Magnoliopsida	Rosales	Rosaceae	Prunus	persica	peach	3760	GCA_015730445.1	PRJNA663120	https://doi.org/10.1186/s13059-020-02239-1	2020-12-03	6	239052840	11482534	67363132	589.74	Celera Assembler v. 1.8	PacBio RSII	long	97.6	94.9	2.7	0.9	1.5	16	2	Beijing Academy of Agriculture and Forestry Sciences	China	Asia	Domesticated	All other plants
Tracheophyta	Magnoliopsida	Rosales	Rosaceae	Prunus	salicina	Japanese plum	88123	GCA_014863905.1	PRJNA574159	https://doi.org/10.1093/gigascience/giaa130	2020-10-08	1	284209110	1777944	79686032	255	FALCON v. 0.3.0	Illumina HiSeq; PacBio Sequel	long	97.2	93	4.2	0.6	2.2			South China Agricultural University	China	Asia	Domesticated	All other plants
Tracheophyta	Magnoliopsida	Rosales	Rosaceae	Pyrus	bretschneideri	Chinese white pear	225117	GCA_000315295.1	PRJNA157875	DOI: 10.1101/gr.144311.112	2012-12-03	2	508550595	33767	141812357	107.6	BAC to BAC v. unpublished	Illumina HS2000	short	85.5	54.5	31	1.2	13.3			Nanjing Agricultural University	China	Asia	Domesticated	All other plants
Tracheophyta	Magnoliopsida	Rosales	Rosaceae	Pyrus	communis	bartlett pear				https://doi.org/10.1371/journal.pone.0092644	2014-04-03	1	577300000	6569	600000000	11		Roche 454	short								he New Zealand Institute for Plant & Food Research Limited	New Zealand	Oceania	Domesticated	All other plants
Tracheophyta	Magnoliopsida	Rosales	Rosaceae	Rosa	chinensis	chinese rose				https://doi.org/10.1038/s41588-018-0110-3	2018-04-30		515000000	24000000	560000000	80	Canu, FALCON	PacBio RS II	long	96.5							Univ Lyon	France	Europe	Domesticated	All other plants
Tracheophyta	Magnoliopsida	Rosales	Rosaceae	Rosa	roxburghii					https://doi.org/10.1371/journal.pone.0147530	2016-02-05	1	409360000	14840	480970000		SOAPdenovo	Illumina HiSeq	short								Guizhou Engineering Research Center for Fruit Crops	China	Asia	Domesticated	All other plants
Tracheophyta	Magnoliopsida	Rosales	Rosaceae	Rubus	occidentalis	black raspberry				doi: 10.1093/gigascience/giy094	2018-08-09	3	290000000	5100000		156	Canu and Pilon	PacBio and Illumina	long									USA	North America	Domesticated	All other plants
Tracheophyta	Magnoliopsida	Sapindales	Anacardiaceae	Anacardium	occidentale	CASHEW		GCA_026122585.1	PRJNA766521		2022-11-10		356592713	203885				Oxford Nanopore GridION												Domesticated	All other plants
Tracheophyta	Magnoliopsida	Sapindales	Anacardiaceae	Mangifera	indica	mango	29780	GCA_011075055.1	PRJNA487154	https://doi.org/10.1186/s13059-020-01959-8	2020-03-10	1	391961648	3579047	110645780	240	Canu v. 1.8	Pacbio Sequel II	long	97.4	81.4	16	0.8	1.8	40	4	Beijing Institute of Genomics, Chinese Academy of Sciences	China	Asia	Domesticated	All other plants
Tracheophyta	Magnoliopsida	Sapindales	Anacardiaceae	Pistacia	vera	pistachio	55513	GCA_008641045.1	PRJNA526975	DOI: 10.1186/s13059-019-1686-3	2019-09-23	2	671119336	715870	408956202	374	PBJelly v. 15.8.24	PacBio Sequel	long	95	76.3	18.7	1.5	3.5			Chinese Academy of Sciences	China	Asia	Domesticated	All other plants
Tracheophyta	Magnoliopsida	Sapindales	Rutaceae	Citrus	clementina	clementine	85681	GCA_000493195.1	PRJNA223006	oi: 10.1038/nbt.2906	2013-11-08	2	301364702	109915	235551871	6.96	ARACHNE v. 2007101641HA	ABI 3739	short	97.1	96	1.1	1.3	1.6			International Citrus Genome Consortium	Spain	Europe	Domesticated	All other plants
Tracheophyta	Magnoliopsida	Sapindales	Rutaceae	Citrus	hindsii	Hong Kong kumquat	159041	GCA_004802465.1	PRJNA487160	doi: 10.1111/pbi.13132	2019-04-22	1	373170204	2206231	115594587	145	Mecat v. 1.0	PacBio Sequel	long	96.9	78.4	18.5	0.6	2.5			Huazhong Agricultural University	China	Asia	Domesticated	All other plants
Tracheophyta	Magnoliopsida	Sapindales	Rutaceae	Citrus	maxima	buntan/pomelo	37334	GCA_002006925.1	PRJNA318855	https://doi.org/10.1038/ng.3839	2017-03-07	1	345757338	2916345	95641710	426	HGAP v. 2.3	PacBio; Illumina HiSeq	long	97.5	96	1.5	0.7	1.8			Huazhong Agriculture University	China	Asia	Domesticated	All other plants
Tracheophyta	Magnoliopsida	Sapindales	Rutaceae	Citrus	paradisi	citrumelo	309804	GCA_001929425.1	PRJNA224728	doi: 10.1186/s12864-016-2779-y	2017-01-03	1	265533993	2091	86983037	24	CLC NGS Cell v. 6.0.1	Illumina HiSeq	short	58.9	58.2	0.7	25.7	15.4	18	2	Citrus research and education center, University of Florida	USA	North America	Domesticated	All other plants
Tracheophyta	Magnoliopsida	Sapindales	Rutaceae	Citrus	reticulata	mandarin orange	85571	GCA_003258625.1	PRJNA388397	DOI: 10.1016/j.molp.2018.06.001	2018-06-20	1	344273335	97052	107033871	200	Platanus v. 1.2.4	Illumina HiSeq	short	97.5	95.8	1.7	1.4	1.1		2	Huazhong Agriculture University	China	Asia	Domesticated	All other plants
Tracheophyta	Magnoliopsida	Sapindales	Rutaceae	Citrus	sinensis	sweet orange	2711	GCA_000317415.1	PRJNA86123	https://doi.org/10.1038/ng.2472	2012-12-12	3	327669411	49892	84918585	214	SOAPdenovo v. April 2011	Illumina	short	97.6	95.9	1.7	0.7	1.7	18	2	China sweet orange genome project	China	Asia	Domesticated	All other plants
Tracheophyta	Magnoliopsida	Sapindales	Rutaceae	Citrus	trifoliata			GCA_018350135.1	PRJNA554539		2021-05-13		303066955	1174493				PacBio Sequel												Domesticated	All other plants
Tracheophyta	Magnoliopsida	Sapindales	Rutaceae	Citrus	unshiu	satsuma mandarin	55188	GCA_002897195.1	PRJDB5882	DOI: 10.3389/fgene.2017.00180	2017-12-21	2	359652061	25953	291395206	144	PLATANUS v. 1.2.2; Opera v.1.3.1; PBJelly v. 14.1.14	Illumina HiSeq; PacBio RS II	long	94.8	93.9	0.9	2.5	2.7			Genomics, Citrus Research Division, Institute of Fruit Tree and Tea Science, NARO	Japan	Asia	Domesticated	All other plants
Tracheophyta	Magnoliopsida	Solanales	Convolvulaceae	Ipomoea	batatas	sweet potato	4120	GCA_002525835.2	PRJNA301667	https://doi.org/10.1038/s41477-017-0002-z	2017-10-16	2	837013208	6504	214323667	67	Newbler v. 3.0; PLANTUS v. 1.0; Ranbow v. 1.0; SSPACE v. 3.0	Illumina	short	69.5	51.7	17.8	13.6	16.9	60	4	Max Planck Institute Molecular Genetics	Germany	Europe	Domesticated	All other plants
Tracheophyta	Magnoliopsida	Solanales	Solanaceae	Capsicum	annuum		4072	GCA_002878395.2	PRJNA376668	https://doi.org/10.1038/s41438-017-0011-0	2018-01-30	7	3212117706	122785	900174479	56	Supernova v. 1.1-Chili-Pepper	Illumina HiSeq	short	90.9	89	1.9	2.5	6.6	24	2	University of California, Davis	USA	North America	Domesticated	All other plants
Tracheophyta	Magnoliopsida	Solanales	Solanaceae	Capsicum	chinense	bonnet pepper	80379	GCA_002271895.2	PRJNA331024	DOI: 10.1186/s13059-017-1341-9	2017-10-30	1	3070910353	103230	2173557922	132.2	SOAPdenovo v. 2.04-r240; SSPACE v. 2.0; Platanus v. 1.2.1	Illumina HiSeq	short	92	90.3	1.7	1.7	6.3	24	2	Seoul National University	South Korea	Asia	Domesticated	All other plants
Tracheophyta	Magnoliopsida	Solanales	Solanaceae	Nicotiana	tabacum	common tobacco	4097	GCA_000715135.1	PRJNA208209	https://doi.org/10.1186/s12864-017-3791-6	2014-05-29	5	3718817244	39411	1178687620	49	SOAPdenovo v. 1.05	Illumina HiSeq	short	93	26	67	3	4	48	4	Philip Morris International R&amp;D	USA	North America	Domesticated	All other plants
Tracheophyta	Magnoliopsida	Solanales	Solanaceae	Solanum	lycopersicum		4081	GCA_012431665.1	PRJNA553986		2020-04-17	6	812522230	3383282	224558375	70	CANU v. 1.5; IRYS (Bionano optical map) v. JUN 2017; ARCS (linked read - Chromium 10X) v. 1.0	PacBio RSII; Illumina HiSeq (chromium 10X); Bionano optical mapping	long	96.3	94.9	1.4	1	2.7			INPT	France	Europe	Domesticated	All other plants
Tracheophyta	Magnoliopsida	Solanales	Solanaceae	Solanum	melongena	eggplant	4111	GCA_000787875.1	PRJDB1505	doi: 10.1093/dnares/dsu027	2014-09-30	1	833080760	15025	231297407	112	Newbler v. 2.7; SOAPdenovo v. 1.05; PCAP.rep	454 GS FLX+; Illumina HiSeq2000	short	84.8	83.1	1.7	5.7	9.5	24	2	Kazusa DNA Research Institute	Japan	Asia	Domesticated	All other plants
Tracheophyta	Magnoliopsida	Solanales	Solanaceae	Solanum	tuberosum	potato	4113	GCA_015076265.1	PRJNA631911	doi: 10.1534/g3.120.401550	2020-10-29	13	716171447	13367893	2660076024	70	Canu v. 1.8	Oxford Nanopore MiniION; Illumina NovaSeq	long	94.9	92.4	2.5	1.1	4	24	2	Wageningen University &amp; Research	Netherlands	Europe	Domesticated	All other plants
Tracheophyta	Magnoliopsida	Vitales	Vitaceae	Vitis	labruscana		2599122	GCA_008326845.1	PRJDB8610	doi: https://doi.org/10.1101/730762	2019-08-21	1	490143216	26302	146539426	260	DeNovoMAGIC v. 3.0	Illumina HiSeq2500, Illumina NovaSeq	short	93.3	91.4	1.9	1.9	4.8			Kazusa DNA Research Institute	Japan	Asia	Domesticated	All other plants
Tracheophyta	Magnoliopsida	Vitales	Vitaceae	Vitis	vinifera	wine grape	29760	GCA_011037095.1	PRJNA550461	https://doi.org/10.1073/pnas.2023548118	2020-02-27	9	605090359	1240368	186985966	58	FALCON-Unzip v. SEPTEMBER-2019	PacBio RSII	long	91.8	81.1	10.7	3	5.2	38	2	University of California, Irvine	USA	North America	Domesticated	All other plants
Tracheophyta	Magnoliopsida	Zingiberales	Musaceae	Musa	acuminata		214687	GCA_904845865.1	PRJEA82777		2020-10-12	3	450848473	85433	126898824	40			short	95.1	91.2	3.9	1.4	3.5	22	2	Genoscope/IG/CEA	France	Europe	Domesticated	All other plants
Tracheophyta	Magnoliopsida	Zingiberales	Musaceae	Musa	balbisiana																									Domesticated	All other plants
Tracheophyta	Magnoliopsida	Zingiberales	Musaceae	Musa	x paradisiaca	cultivated triploid banana																								Domesticated	All other plants
Tracheophyta	Magnoliopsida	Zingiberales	Zingiberaceae	Zingiber	officinale	ginger	94328	GCA_011317585.1	PRJNA596749		2020-03-16	1	1489740607	11409	491107596	120	SPAdes v. 2019	Illumina	short	52	49.6	2.4	21.1	26.9	22	2	IRIDIAN GENOMES	USA	North America	Domesticated	All other plants
Tracheophyta	Magnoliopsida	Alismatales	Araceae	Colocasia	esculenta		4460	GCA_014218235.1	PRJNA587719	DOI: 10.1111/1755-0998.13239	2020-08-17	3	2405846852	400000	674512885	114	FALCON v. 1.5	Oxford Nanopore PromethION; PacBio RSII	long	74.1	71.6	2.5	8.1	17.8			Jiangsu Academy of Agricultural Sciences	China	Asia	Domesticated	Underutilised Crop
Tracheophyta	Magnoliopsida	Asterales	Asteraceae	Smallanthus	sonchifolius	yacon	185202	GCA_023525975.1	PRJNA798108		2022-05-24		2716517244	66499177				PacBio HiFi												Cultivated	Underutilised Crop
Tracheophyta	Magnoliopsida	Brassicales	Brassicaceae	Brassica	carinata		52824	GCA_016771965.1	PRJNA605599		2021-01-29		1086987601	1386329				Illumina; Nanopore; Hi-C												Cultivated	Underutilised Crop
Tracheophyta	Magnoliopsida	Brassicales	Moringaceae	Moringa	oleifera	horseradish tree	3735	GCA_009801145.1	PRJNA268707		2019-12-27	1	253870216	2043	136457232	21	SOAPdenovo v. 2.04	Illumina HiSeq	short	79.9	79.4	0.5	11.7	8.4			National Centre for Biological Sciences, TIFR	India	Asia	Cultivated	Underutilised Crop
Tracheophyta	Magnoliopsida	Caryophyllales	Amaranthaceae	Amaranthus	caudatus	kiwicha	3567																							cultivated	Underutilised Crop
Tracheophyta	Magnoliopsida	Caryophyllales	Amaranthaceae	Amaranthus	cruenthus	red amaranth	117272																							cultivated	Underutilised Crop
Tracheophyta	Magnoliopsida	Caryophyllales	Amaranthaceae	Amaranthus	cruentus		117272	GCA_019425755.1	PRJNA713964		2021-07-30		370913848	898666				Oxford Nanopore PromethION												Cultivated	Underutilised Crop
Tracheophyta	Magnoliopsida	Caryophyllales	Amaranthaceae	Amaranthus	hypochondriacus	grain amaranth	28502	GCA_000753965.2	PRJNA214803		2020-09-23	1	417460386	82813	108781394	25	Flye v. 2.7.1; Canu v. 2.0	PacBio RSII	long	80.8	72.7	8.1	8.1	11.1	32	2	Institute of Bioinformatics and Applied Biotechnology	India	Asia	Cultivated	Underutilised Crop
Tracheophyta	Magnoliopsida	Caryophyllales	Amaranthaceae	Amaranthus	palmeri		107608	GCA_019776015.1	PRJNA606296		2021-08-26		402294022	485487				PacBio RSII												Cultivated	Underutilised Crop
Tracheophyta	Magnoliopsida	Caryophyllales	Amaranthaceae	Amaranthus	tricolor		29722	GCA_026212465.1	PRJNA891371		2022-11-18		520084113	905879				PacBio Sequel												Cultivated	Underutilised Crop
Tracheophyta	Magnoliopsida	Caryophyllales	Polygonaceae	Fagopyrum	tataricum	Tartarian buckwheat	62330	GCA_002928575.1	PRJNA412573		2018-02-14	2	526767577	594471	165078924	58.45	FALCON v. 0.2JASM	PacBio	long	86.6	76.1	10.5	4.9	8.5	16	2	Theragen Etex Bio Institute	Korea	Asia	Cultivated	Underutilised Crop
Tracheophyta	Magnoliopsida	Cucurbitales	Cucurbitaceae	Benincasa	hispida	ash gourd	102211	GCA_009727055.1	PRJNA430006	https://doi.org/10.1038/s41467-019-13185-3	2019-12-03	2	912951219	144985	259168232	50	AllPaths v. ALLPATHS-LG-44837	Illumina	short	93.2	92.4	0.8	1.5	5.3	24	2	Chinese Academy of Agricultural Sciences	China	Asia	Domesticated	Underutilised Crop
Tracheophyta	Magnoliopsida	Cucurbitales	Cucurbitaceae	Lagenaria	siceraria	white-flowered gourd	3668	GCA_002890555.2	PRJNA335916	https://doi.org/10.1038/s41598-018-22007-3	2019-04-26	3	297879142	11208824	84999473	77	HERA v. 1.0	PacBio Sequel	long	94.9	93.8	1.1	2.2	2.9	22	2	Zhejiang Academy of Agricultural Sciences	China	Asia	Domesticated	Underutilised Crop
Tracheophyta	Magnoliopsida	Cucurbitales	Cucurbitaceae	Momordica	charantia	bitter melon	3673	GCA_013281855.1	PRJDB4642	DOI: 10.1093/dnares/dsw047	2020-06-03	4	302992168	9902508	87608851	84	Canu v. 1.7; ALLMAPS	PacBio Sequel; HiSeq2500	long	95.4	93	2.4	1.6	3	22	2	Division of Gene Research, Research Center for Human and Environmental Science, Shinshu University	China	Asia	Domesticated	Underutilised Crop
Tracheophyta	Magnoliopsida	Dioscoreales	Dioscoreaceae	Dioscorea	alata	greater yam	55571	GCA_002904275.2	PRJEB10904	doi: https://doi.org/10.1101/2021.04.14.439117	2015-10-18	1	620909442	17022	198315527				short	83.4	69.1	14.3	8.6	8	40	4	TGAC	United Kingdom	Europe	Domesticated	Underutilised Crop
Tracheophyta	Magnoliopsida	Dioscoreales	Dioscoreaceae	Dioscorea	cayenensis	eboe yam	55577	GCA_009730915.1	PRJDB8681		2019-11-25	5	584153202	139725	166518500	34	flye v. 2.4.2; pilon v. 1.23; Purge Haplotigs v. 1.0.4; MSTmap	Nanopore PromethION	long	92	89.1	2.9	3.3	4.7	60	6	Genetics and Breeding, Iwate Biotechnology Research Center	Japan	Asia	Wild relative	Underutilised Crop
Tracheophyta	Magnoliopsida	Dioscoreales	Dioscoreaceae	Dioscorea	dumetorum	bitter yam	167584	GCA_902712375.1	PRJEB35039		2020-02-10	1	485115345	3190870	150505720	100			long	94.7	49.9	44.8	1.7	3.6		2	CENTER FOR BIOTECHNOLOGY, BIELEFELD UNIVERSITY	Germany	Europe	Wild relative	Underutilised Crop
Tracheophyta	Magnoliopsida	Dioscoreales	Dioscoreaceae	Dioscorea	rotundata	white Guinea yam	55577			https://doi.org/10.1186/s12915-017-0419-x	2017-09-19		594000000		570000000		ALLPATHS-LG	BAC	short								nternational Institute of Tropical Agriculture and Iwate Biotechnology Research Center	Nigeria, Japan, and UK	Multiple-Africa, Asia, and Europe	Cultivated	Underutilised Crop
Tracheophyta	Magnoliopsida	Dioscoreales	Dioscoreaceae	Dioscorea	sansibarensis		55578	GCA_900631875.1	PRJEB30106		2019-06-19	1	128321	33529	41389	25			short	0	0	0	0	100			GHENT UNIVERSITY	Belgium	Europe	Wild relative	Underutilised Crop
Tracheophyta	Magnoliopsida	Ericales	Ebenaceae	Diospyros	kaki	persimmon		GCA_028551355.1	PRJNA863758		2023-02-09		2271999910	892414				Illumina; Oxford Nanopore												Cultivated	Underutilised Crop
Tracheophyta	Magnoliopsida	Ericales	Ebenaceae	Diospyros	oleifera	persimmon	227308			doi: 10.1093/gigascience/giz164	2020-01-01	2	812300000	3360000	868410000	360	FALCON, Pilon	PacBio and Illumina	long								Chinese Academy of Forestry	China	Asia	Cultivated	Underutilised Crop
Tracheophyta	Magnoliopsida	Fabales	Fabaceae	Canavalia	ensiformis	jack bean	3823	GCA_026541065.1	PRJNA817235		2022-11-30		535474323	1238787				Oxford Nanopore PromethION; Illumina HiSeq												Natural commodity	Underutilised Crop
Tracheophyta	Magnoliopsida	Fabales	Fabaceae	Lablab	purpureus	hyachinth bean	35936			doi:10.1093/gigascience/giy152	2018-10-16	1	395472305	32223				Illumina HiSeq	short								BGI-Shenzhen	China	Asia	Cultivated	Underutilised Crop
Tracheophyta	Magnoliopsida	Fabales	Fabaceae	Lathyrus	cicera		3856																							Cultivated	Underutilised Crop
Tracheophyta	Magnoliopsida	Fabales	Fabaceae	Lathyrus	sativus	grasspea	3860	GCA_026873245.1	PRJNA813354		2022-12-13		3800576995	78007				Illumina; PacBio Sequel												Cultivated	Underutilised Crop
Tracheophyta	Magnoliopsida	Fabales	Fabaceae	Lupinus	albus		3870	GCA_009771035.1	PRJNA575804		2019-12-20	2	449991378	8734267	344764761	372	CANU v. 1.6; FALCON v. 0.7.3; Bionano-Solve v. 3.1; allmaps v. NOVEMBER-2017	Illumina HiSeq; PacBio Sequel; BioNano Genomics Iris	long	96.2	83.7	12.5	1.3	2.5			White lupin genome	France	Europe	Cultivated	Underutilised Crop
Tracheophyta	Magnoliopsida	Fabales	Fabaceae	Lupinus	angustifolius	narrow-leaved blue lupine	3871	GCA_002285895.2	PRJNA398717		2017-09-27	4	557908961	52993	3437712560	245	SOAPdenovo v. 1	Illumina HiSeq	short	94.3	81.5	12.8	0.9	4.8	40	2	Department of Agricultural and Food			Cultivated	Underutilised Crop
Tracheophyta	Magnoliopsida	Fabales	Fabaceae	Macrotyloma	uniflorum		271171	GCA_016859785.1	PRJDB5374		2021-01-19		294688765	266477				Illumina HiSeq2000; Illumina MiSeq												Cultivated	Underutilised Crop
Tracheophyta	Magnoliopsida	Fabales	Fabaceae	Mucuna	pruriens		157652	GCA_003370565.1	PRJNA414658		2018-08-10	1	397042285	27379	356906070	2	CLC NGS Cell v. 10	Illumina HiSeq	short	91.1	88.8	2.3	4.5	4.4			African Centre of excellence in Phytomedicine Resaerch	Nigeria	Africa	Cultivated	Underutilised Crop
Tracheophyta	Magnoliopsida	Fabales	Fabaceae	Pachyrhizus	erosus	Jicama	9171	GCA_026544285.1	PRJNA13765		2022-11-30		448248034	11404				Oxford Nanopore MinION; Illumina HiSeq												Cultivated	Underutilised Crop
Tracheophyta	Magnoliopsida	Fabales	Fabaceae	Vigna	angularis		157739	GCA_004320505.1	PRJDB3778	doi: 10.1038/srep16780	2015-12-17	3	522761097	1575115	381290283	51	sprai-0.9.5.1.3; Celera Assembler v. 8.2beta	PacBio RSII; Illumina HiSeq2500	long	96	92.9	3.1	1.9	2.1	22	2	National Institute of Agrobiological Sciences, Japan	Japan	Asia	Domesticated	Underutilised Crop
Tracheophyta	Magnoliopsida	Fabales	Fabaceae	Vigna	mungo	black gram	3915	GCA_013427195.1	PRJNA623719	DOI: 10.1111/1755-0998.13243	2020-07-21	1	498803560	41708	133327368	267	supernova v. 2.1.1	10x genomics sequencing technology	long	95.1	92.3	2.8	2.2	2.7	22	2	National Center for Genetic Engineering and Biotechnology (BIOTEC)	Thailand	Asia	Domesticated	Underutilised Crop
Tracheophyta	Magnoliopsida	Fabales	Fabaceae	Vigna	radiata	mung bean	3916	GCA_000741045.2	PRJNA243847	DOI: 10.1038/ncomms6443	2015-10-28	3	463085359	48831	124500299	300	Allpath-LG v. 42179	Illumina HiSeq	short	96	93.2	2.8	1.7	2.3			Seoul National University	South Korea	Asia	Domesticated	Underutilised Crop
Tracheophyta	Magnoliopsida	Fabales	Fabaceae	Vigna	subterranea	bambara groundnut	115715			doi:10.1093/gigascience/giy152	2018-10-16	1	512516846	19154				Illumina	short								BGI-Shenzhen	China	Asia	Cultivated	Underutilised Crop
Tracheophyta	Magnoliopsida	Fabales	Fabaceae	Vigna	umbellata		87088	GCA_025174585.1	PRJNA819548		2022-09-14		475476720	16877783				PacBio Sequel												Cultivated	Underutilised Crop
Tracheophyta	Magnoliopsida	Lamiales	Lamiaceae	Perilla	frutescens	shiso	48386	GCA_004303085.2	PRJNA431006		2021-11-02		618711863	80148				Illumina HiSeq												Natural commodity	Underutilised Crop
Tracheophyta	Magnoliopsida	Lamiales	Pedaliaceae	Sesamum	indicum	sesame	4182	GCA_000512975.1	PRJNA186669	DOI: 10.1186/s12864-015-2316-4	2014-01-06	5	274906174	52169	78287767	152.7	SOAPdenovo v. 1.06	Illumina Hiseq 2000	short	96.1	91.9	4.2	1.5	2.4	26	2	Oil Crops Research Institute of the Chinese Academy of Agricultural Sciences	China	Asia	Domesticated	Underutilised Crop
Tracheophyta	Magnoliopsida	Malvales	Malvaceae	Adansonia	digitata	baobab	69109	GCA_029448705.1	PRJNA931352		2023-03-28		686995032	4561				Illumina												Natural commodity	Underutilised Crop
Tracheophyta	Magnoliopsida	Malvales	Malvaceae	Corchorus	olitorius	Nalta jute	93759	GCA_001974825.1	PRJNA215141		2017-01-30	2	334911943	44998	306521578	29	Celera Assembler v. 7.0	454	short	93.1	91	2.1	1.6	5.3	14	2	Basic &amp; Applied Research on Jute Project, Bangladesh Jute Research Institute	Bangladesh	Asia	Cultivated	Underutilised Crop
Tracheophyta	Magnoliopsida	Malvales	Malvaceae	Hibiscus	cannabinus		229543			https://doi.org/10.1111/pbi.13341	2020-01-23	1	1084000000	2730000	1000000000			PacBio and Illumina	long								Fujian Agriculture and Forestry University, and University of Illinois at Urbana-Champaign	China and USA	Multiple-Asia and North America	Cultivated	Underutilised Crop
Tracheophyta	Magnoliopsida	Malvales	Malvaceae	Hibiscus	sabdariffa		183260	GCA_026873805.1	PRJNA675205		2022-12-13		203051200	307				Illumina												Cultivated	Underutilised Crop
Tracheophyta	Magnoliopsida	Oxalidales	Oxalidaceae	Averrhoa	carambola					https://doi.org/10.1038/s41438-020-0307-3	2020-06-01	2	335490000	4220000	357790000		Canu v1.7	Oxford nanopore and Illumina	long								Fujian Agriculture and Forestry University	China	Asia	Cultivated	Underutilised Crop
Tracheophyta	Magnoliopsida	Poales	Poaceae	Cenchrus	americanus	bulrush millet	4543	GCA_002174835.2	PRJNA294988	https://doi.org/10.1038/nbt.3943	2018-01-24	1	1816949023	18656	460375462	296	SOAPdenovo v. 2.04	Illumina HiSeq	short	86.5	84.4	2.1	4.1	9.4			Pearl Millet	China	Asia	Domesticated	Underutilised Crop
Tracheophyta	Magnoliopsida	Poales	Poaceae	Coix	lacryma-jobi	Chromosome	1156411	GCA_009763385.1	PRJNA544872		2019-12-18	1	1731458735	3121225	468775455	238.6	HERA v. 2018	Illumina HiSeq; PacBio RSII; PacBio Sequel	long	88.7	84.6	4.1	2.6	8.7	20	4	CAU	China	Asia	Cultivated	Underutilised Crop
Tracheophyta	Magnoliopsida	Poales	Poaceae	Digitaria	exilis		1010633	GCA_015342445.1	PRJNA640067	https://doi.org/10.1093/gigascience/giab013	2020-11-10	2	760650579	1734059	629212913	80	Canu v. 1.8	PacBio	long	96.2	9.8	86.4	0.6	3.2	36	4	University of California, Davis	USA	North America	Domesticated	Underutilised Crop
Tracheophyta	Magnoliopsida	Poales	Poaceae	Echinochloa	crus-galli	barnyard grass	90397	GCA_015022175.1	PRJNA665921		2020-10-27	2	1340772715	2363233	417939706	92	canu v. 1.8	PacBio	long	95.3	7.2	88.1	0.4	4.3			Zhejiang University	China	Asia	Feral	Underutilised Crop
Tracheophyta	Magnoliopsida	Poales	Poaceae	Eleusine	coracana	caracan millet	191504	GCA_002180455.1	PRJNA318349	doi: 10.3389/fpls.2018.01054	2017-06-08	1	1195986209	5871	388336863	80	SOAPdenovo v. March-2016; SSPACE v. 2.0; Gap Closer v. March-2016	Illumina NextSeq; Illumina HiSeq; SOLiD	short	80.9	31.7	49.2	6.1	13	40	4	University of Agricultural Sciences	India	Asia	Domesticated	Underutilised Crop
Tracheophyta	Magnoliopsida	Poales	Poaceae	Eragrostis	tef	tef	110835	GCA_000970635.1	PRJNA253673		2015-04-08	1	607317615	7532	158206057	54	SOAPdenovo v. MAY-2011	Illumina HiSeq; 454	short	90.8	28.7	62.1	2.7	6.5	40	4	Tef Genome Sequencing Initiative Webpage	Switzerland	Europe	Domesticated	Underutilised Crop
Tracheophyta	Magnoliopsida	Poales	Poaceae	Panicum	miliaceum	broom millet	4540	GCA_002895445.2	PRJNA429322	doi: https://doi.org/10.1101/2020.11.19.389643	2018-07-10	2	848351880	2552491	238709075	170	FALCON v. v1.8.7; LACHESIS v. April-2017	PacBio	long	95.7	23.5	72.2	0.7	3.6		4	China Agricultural University	China	Asia	Domesticated	Underutilised Crop
Tracheophyta	Magnoliopsida	Poales	Poaceae	Setaria	viridis		4556	GCA_012934335.1	PRJNA560942		2020-04-30	3	397031521	19521898	1138946895	130	Hybrid assembly (miniasm, minimap2, racon) v. NOVEMBER-2019	Oxford Nanopore MinION; Illumina	long	96.1	93.7	2.4	0.9	3	18	2	Johns Hopkins University Applied Physics Laboratory	USA	North America	Wild relative	Underutilised Crop
Tracheophyta	Magnoliopsida	Proteales	Nelumbonaceae	Nelumbo	nucifera	sacred lotus	4432	GCA_014319735.1	PRJNA481856	doi:10.1093/molbev/msaa105	2020-08-27	6	821245928	872679	235510497	129.2	SparseAssembler v. 09-2016; DBG2OLC v. 06-2016; LACHESIS v. 03-2013; Jelly v. 01-2017	Illumina; PacBio; Hi-C	long	83.9	79.9	4	4.5	11.6	16	2	Wuhan Botanical Garden, Chinese Academy of Sciences	China	Asia	Domesticated	Underutilised Crop
Tracheophyta	Magnoliopsida	Proteales	Proteaceae	Macadamia	integrifolia	macadamia nut	60698	GCA_013358625.1	PRJNA593881	https://doi.org/10.1534/g3.120.401326	2020-06-18	1	744777467	60651	212674529	133.6	MaSuRCA v. 3.2.6; ALLMAPS v. Jul-2019	PacBio; Illumina HiSeq	long	87.1	79.4	7.7	5	7.9			Southern Cross University	Australia	Oceania	Domesticated	Underutilised Crop
Tracheophyta	Magnoliopsida	Proteales	Proteaceae	Macadamia	tetraphylla		512563	GCA_022985045.1	PRJNA587821		2022-04-19		750866652	1182547				Oxford Nanopore												Domesticated	Underutilised Crop
Tracheophyta	Magnoliopsida	Rosales	Moraceae	Artocarpus	altilis	BREADFRUIT				https://doi.org/10.3390/genes11010027	2019-10-16	1	833038871	16898	812000000		Platanus	Illumina	short								BGI-Shenzhen	China	Asia	Cultivated	Underutilised Crop
Tracheophyta	Magnoliopsida	Rosales	Moraceae	Artocarpus	heterophyllus	JACKFRUIT				https://doi.org/10.3390/genes11010027	2019-10-16		982020585	26681	1005000000		Platanus	Illumina	short								BGI-Shenzhen	China	Asia	Cultivated	Underutilised Crop
Tracheophyta	Magnoliopsida	Rosales	Rhamnaceae	Ziziphus	jujuba	common jujube	326968	GCA_001835785.2	PRJNA306374		2020-02-05	3	362583438	2172811	101926556	113.06	FALCON-Unzip v. DEC-2018	PacBio Sequel	long	95.9	94.2	1.7	0.8	3.3			Jujube genome sequencing	China	Asia	Cultivated	Underutilised Crop
Tracheophyta	Magnoliopsida	Rosales	Rosaceae	Eriobotrya	japonica	loquat	2843217			doi: 10.1093/gigascience/giaa015	2020-03-06	2	760100000	5020000	710830000	132	Canu, SMARTdenovo, and Racon, and Pilon	Oxford Nanopore and illumina	long								Shanghai Academy of Agricultural Sciences	China	Asia	Cultivated	Underutilised Crop
Tracheophyta	Magnoliopsida	Rosales	Urticaceae	Boehmeria	nivea	Chinese silk-plant	83906	GCA_002937015.1	PRJNA417329		2018-02-21	2	344616830	24523	98615438	256	Platanus v. 2.23	Illumina HiSeq	short	95.3	89.2	6.1	1.9	2.8			Institute of Bast Fiber Crops, Chinese Academy of Agricultural Sciences	China	Asia	Cultivated	Underutilised Crop
Tracheophyta	Magnoliopsida	Sapindales	Anacardiaceae	Sclerocarya	birrea	Marula	289766			doi:10.1093/gigascience/giy152	2019-03-08	1	213739255	19154			SOAPdenovo	Illumina	short								BGI-Shenzhen	China	Asia	Cultivated	Underutilised Crop
Tracheophyta	Magnoliopsida	Sapindales	Sapindaceae	Dimocarpus	longan	longan	128017			doi: 10.1093/gigascience/gix023	2017-06-05	1	471880000	26040	445000000	273	SOAPdenovo	Illumina HiSeq	long								Fujian Agriculture and Forestry University	China	Asia	Cultivated	Underutilised Crop
Tracheophyta	Magnoliopsida	Solanales	Solanaceae	Solanum	aethiopicum		205524			doi: 10.1093/gigascience/giz115	2019-10-01	1	936000000	25200	1170000000	109	Platanus	Illumina HiSeq	short								BGI	China	Asia	Cultivated	Underutilised Crop
Tracheophyta	Magnoliopsida	Zingiberales	Musaceae	Ensete	ventricosum		4639	GCA_000818735.3	PRJNA252658		2019-01-16	4	451279456	20944	387698157	45	SPAdes v. 3.6.1; SSPACE v. 3.0	Illumina HiSeq; Illumina MiSeq	short	79.1	76.1	3	9.9	11	18	2	University of Exeter	United Kingdom	Europe	Cultivated	Underutilised Crop
Anthocerotophyta	Anthocerotopsida	Anthocerotales	Anthocerotaceae	Anthoceros	agrestis					nature plants: https://doi.org/10.1038/s41477-020-0618-2	2020-03-13	2	122900000	1800000	129000000	210	MaSuRCA v.3.2.8	Nanopore + Illumina	Long									USA	North America	Wild	All other plants
Anthocerotophyta	Anthocerotopsida	Anthocerotales	Anthocerotaceae	Anthoceros	angustus		48387	GCA_010909165.1	PRJNA543716		2020-02-20	1	119348994	796643	33164044	32	wtdbg v. 1.2.8	Oxford Nanopore PromethION	long	77.2	75.3	1.9	3.2	19.6			Institute of Botany, Chinese Academy of Sciences	China	Asia	Wild	All other plants
Anthocerotophyta	Anthocerotopsida	Anthocerotales	Anthocerotaceae	Anthoceros	punctatus					nature plants: https://doi.org/10.1038/s41477-020-0618-2	2020-03-13	1	132800000	1700000	139000000	210	MaSuRCA v.3.2.8	Nanopore + Illumina	Long									USA	North America	Wild	All other plants
Bryophyta	Dicranidae	Pseudoditrichales	Ditrichaceae	Ceratodon	purpureus		3225	GCA_014871385.1	PRJNA258984		2020-10-05	2	362511043	1405213	288587716	140.6	MECAT v. 1.0	PacBio Sequel1	long	79.5	70.6	8.9	1.9	18.6			DOE Joint Genome Institute	USA	North America	Wild	All other plants
Bryophyta	Funariidae	Funariales	Funariaceae	Physcomitrium	patens		3218	GCA_000002425.2	PRJNA13064		2018-01-24	2	471852792	465069	356042360	18.49	Arachne v. 3	Sanger	short	80.1	69.6	10.5	1.1	18.8			Moss Genome Consortium	Germany	Europe	Wild	All other plants
Bryophyta	Bryopsida	Bryales	Mniaceae	Pohlia	nutans			GCA_022496805.1	PRJNA795595		2022-03-11		698195908	13886535				PacBio Sequel; Illumina HiSeq												Wild	All other plants
Bryophyta	Bryopsida	Hypnales	Fontinalaceae	Fontinalis	antipyretica	greater water-moss				doi:10.46471/gigabyte.8	2020-01-01	1	385200000	29700	385200000	345		10x, Illumina HiSeq	short								BGI-Shenzhen	China	Asia	Wild	All other plants
Bryophyta	Bryopsida	Hypnales	Hylocomiaceae	Pleurozium	schreberi	feather moss				doi:10.1534/g3.119.400279	2019-01-01	1	318000000		318000000			10x, Illumina HiSeq	short								Stockholm University	Sweden	Europe	Wild	All other plants
Bryophyta	Bryopsida	Hypnales	Hylocomiaceae	Rhytidiadelphus	loreus			GCA_947034895.1	PRJEB56418		2022-10-08		407207276	20175178				PacBio,Illumina,Arima2												Wild	All other plants
Bryophyta	Bryopsida	Hypnales	Hypnaceae	Calohypnum	plumiforme					https://doi.org/10.1073/pnas.1914373117	2020-01-01		335000000	224333	434000000		MaSuRCA	Illumina and Pacbio	long								University of Tokyo	Japan	Asia	Wild	All other plants
Bryophyta	Bryopsida	Hypnales	Thuidiaceae	Thuidium	tamariscinum			GCA_947034885.1	PRJEB56419		2022-10-07		266565162	15540114				PacBio,Illumina,Arima2												Wild	All other plants
Bryophyta	Bryopsida	Pottiales	Pottiaceae	Syntrichia	caninervis					doi: 10.1111/tpj.15116	2020-11-30	1	331830000	204950		150	Meraculous v2.2.2.5	Illumina HiSeq	Short								USDA	USA	North America	Wild	All other plants
Bryophyta	Bryopsida	Sphagnales	Sphagnaceae	Sphagnum	fallax			GCA_021442195.1	PRJNA332927		2022-01-18		395135179	12164217				PacBio Sequel I; Illumina HiSeq-Rapid												Wild	All other plants
Bryophyta	Bryopsida	Sphagnales	Sphagnaceae	Sphagnum	magellanicum			GCA_021904315.1	PRJNA242127		2022-02-08		439011478	17461064				PacBio Sequel I; Illumina HiSeq-Rapid												Wild	All other plants
Marchantiaophyta	Marchantiopsida	Cycadales	Cycadaceae	Cycas	panzhihuaensis			GCA_023213395.1	PRJNA734434		2022-05-12		10482695751	11453626				Oxford Nanopore												Wild	All other plants
Marchantiaophyta	Marchantiopsida	Lunulariales	Lunulariaceae	Lunularia	cruciata			GCA_021653935.1	PRJNA701193		2022-01-28		583068608	59808				Illumina HiSeq												Wild	All other plants
Marchantiaophyta	Marchantiopsida	Marchantiales	Marchantiaceae	Marchantia	inflexa		71450	GCA_006177815.1	PRJNA476339		2019-06-10	1	208752592	1653	58693792	24	SOAPdenovo v. 2.04	Illumina HiSeq	short	47.3	44.4	2.9	4.9	47.8			University of Kentucky	USA	North America	Wild	All other plants
Marchantiaophyta	Marchantiopsida	Marchantiales	Marchantiaceae	Marchantia	paleacea		56867	GCA_014180765.1	PRJNA362997		2020-08-13	1	238457191	70283	76917866	112	SPAdes v. 3.9.1; SOAPdenovo v. 2.4.0	Illumina HiSeq	short	77	76	1	2.2	20.8			John Innes Centre	United Kingdom	Europe	Wild	All other plants
Marchantiaophyta	Marchantiopsida	Marchantiales	Marchantiaceae	Marchantia	polymorpha		1480154	GCA_009936355.2	PRJNA553138		2020-06-03	2	218618857	690967	796079849				long	77.2	76.3	0.9	2.2	20.6			Center for Molecular Biology of Plants (ZMBP)	Germany	Europe	Wild	All other plants
Tracheophyta	Gnetopsida	Gnetales	Gnetaceae	Gnetum	monatum					Nature plants: doi:10.1038/s41477-017-0097-2	2018-01-01	1	4070000000	25020	4200000000		SOAP denovo	Illumina HiSeq	Short	0.81							Chineese academyof sciences	China	Asia	Wild	All other plants
Tracheophyta	Isoetopsida	Isoetales	Isoetaceae	Isoetes	engelmannii	Engelmann's quillwort	37427	GCA_011763485.1	PRJNA493620		2020-03-27	1	1100146012	92757	359630251	120	SPAdes v. 2020	Illumina	short	59.7	56.3	3.4	7.9	32.4			IRIDIAN GENOMES	USA	North America	Wild	All other plants
Tracheophyta	Isoetopsida	Isoetales	Isoetaceae	Isoetes	taiwanensis			GCA_021234155.1	PRJNA735564		2021-12-20		1658303964	1127698				Oxford Nanopore GridION and Illumina NovaSeq6000												Wild	All other plants
Tracheophyta	Lycopodiopsida	Lycopodiales	Lycopodiaceae	Diphasiastrum	complanatum			GCA_029204225.1	PRJNA914350		2023-03-21		1744989973	728786				PacBio CCS												Wild	All other plants
Tracheophyta	Lycopodiopsida	Selaginellales	Selaginellaceae	Selaginella	kraussiana		81964	GCA_001021135.1	PRJNA284650		2015-06-05	1	114502747	2414	37475882	150	ABySS v. 1.5.1	Illumina HiSeq	short	36.8	32.3	4.5	12.9	50.3	20	2	Shanghai Institutes for Biological Sciences	China	Asia	Wild	All other plants
Tracheophyta	Lycopodiopsida	Selaginellales	Selaginellaceae	Selaginella	moellendorffii		88036	GCA_000143415.2	PRJNA13078		2010-07-06	2	212315224	119796	185943647				short	62	16.5	45.5	8.2	29.8	20	2	Selaginella Consortium	USA	North America	Wild	All other plants
Tracheophyta	Lycopodiopsida	Selaginellales	Selaginellaceae	Selaginella	tamariscina		137178	GCA_003024785.1	PRJNA416064		2018-03-29	1	300729260	228918	92412485	50	FALCON v. 0.3	PacBio	long	49.1	41.9	7.2	10	40.9			Chinese Academy of Medical Sciences &amp; Peking Union Medical College	China	Asia	Wild	All other plants
Tracheophyta	Magnoliopsida	Alismatales	Araceae	Lemna	minuta			GCA_024174645.1	PRJNA725879		2022-07-11		360444074	201712				Oxford Nanopore MinION; Illumina MiSeq; Bionano												Wild	All other plants
Tracheophyta	Magnoliopsida	Alismatales	Araceae	Spirodela	intermedia	duckweed				doi: 10.1038/s41598-020-75728-9	2020-11-05	2	136600	N/A (only scaffold N50 given in paper)	162000000	110	MaSuRCA	Oxford Nanopore; Illumina	long	96.1					18	2	Leibniz Institute of Plant Genetics and Crop Plant Research	Germany	Europe	Wild	All other plants
Tracheophyta	Magnoliopsida	Alismatales	Araceae	Spirodela	polyrhiza	great duckweed	29656	GCA_013350415.1	PRJNA611786		2020-06-16	6	137175874	5430887	43446306	30	Miniasm v. 0.3-r179	Oxford Nanopore GridION	long	86	85.4	0.6	5.5	8.5	80	4	J. Craig Venter Institute	USA	North America	Wild	All other plants
Tracheophyta	Magnoliopsida	Alismatales	Araceae	Wolffia	australiana		161112	GCA_013350325.1	PRJNA615235		2020-06-16	2	393842532	251357	115180651	91	Canu v. 1.5		long	77.8	77.1	0.7	9.7	12.5			Salk Institute for Biological Studies	USA	North America	Wild	All other plants
Tracheophyta	Magnoliopsida	Alismatales	Cymodoceaceae	Amphibolis	antarctica			GCA_024699675.1	PRJNA835502		2022-08-15		244675974	39573				Illumina												Wild	All other plants
Tracheophyta	Magnoliopsida	Alismatales	Lemna	minor						doi: 10.1186/s13068-015-0381-1	2015-11-25		472000000	20900	481000000	400	SOAPdenovo	Illumina HiSeq	short									Belgium	Europe	Wild	All other plants
Tracheophyta	Magnoliopsida	Alismatales	Posidoniaceae	Posidonia	australis			GCA_024699735.1	PRJNA835502		2022-08-15		1215106734	9415				Illumina												Wild	All other plants
Tracheophyta	Magnoliopsida	Alismatales	Zosteraceae	Zostera	marina		29655	GCA_001185155.1	PRJNA41721		2015-07-22	1	203913826	79958	164944372	47.7	ARACHNE v. 20071016HA	Illumina MiSeq; Illumina HiSeq	short	86.3	85.1	1.2	4.2	9.5	12	2	JGI-PGF	USA	North America	Wild	All other plants
Tracheophyta	Magnoliopsida	Alismatales	Zosteraceae	Zostera	muelleri	seagrass				doi: 10.1104/pp.16.00868	2016-07-03	1	657815437	14953		39	VelvetOptimizer	Illumina	short	77					12	2	School of Agriculture and Food Sciences, University of Queensland	Australia	Oceania	Wild	All other plants
Tracheophyta	Magnoliopsida	Alismatales	Zosteraceae	Zostera	nigricaulis		1181297	GCA_009812395.1	PRJNA562570		2019-12-31	1	891077439	192361	279696663	50	MaSuRCA v. 3.3.3		long	83.7	48.7	35	3.3	13			Deakin University	Australia	Oceania	Wild	All other plants
Tracheophyta	Magnoliopsida	Amborellales	Amborellaceae	Amborella	trichopoda		13333	GCA_000471905.1	PRJNA212863		2013-09-30	2	706332640	29332	503914054				short	90.5	89.5	1	2.9	6.6	26		Amborella Genome Sequencing Project	USA	North America	Wild	All other plants
Tracheophyta	Magnoliopsida	Asparagales	Asparagaceae	Asparagus	kiusianus			GCA_022839385.1	PRJDB12647		2022-02-09		1618866837	16631				NovaSeq												Wild relative	All other plants
Tracheophyta	Magnoliopsida	Asparagales	Orchidaceae	Apostasia	ramifera			GCA_019297695.1	PRJNA635894		2021-07-21		346615030	42357				Illumina HiSeq												Wild	All other plants
Tracheophyta	Magnoliopsida	Asparagales	Orchidaceae	Apostasia	shenzhenica		1088818	GCA_002786265.1	PRJNA310678		2017-11-17	1	348733136	80069	252718717	455.49	AllPaths v. 49292; Pbjelly v. 14.1; fragscaff v. 140324	Illumina; PacBio	long	84.8	84.1	0.7	6.7	8.5			Shenzhen Key Laboratory for Orchid Conservation and UtilizationThe National Orchid Conservation Center of China	China	Asia	Wild	All other plants
Tracheophyta	Magnoliopsida	Asparagales	Orchidaceae	Bletilla	sinensis			GCA_022495875.1	PRJNA777357		2022-03-07		1132146149	563				Illumina NovaSeq												Wild	All other plants
Tracheophyta	Magnoliopsida	Asparagales	Orchidaceae	Cymbidium	sinense			GCA_021442155.1	PRJNA743748		2022-01-12		3525773740	1114153				Nanopore GridION X5												Wild	All other plants
Tracheophyta	Magnoliopsida	Asparagales	Orchidaceae	Dendrobium	catenatum		906689	GCA_001605985.2	PRJNA262478		2017-12-12	2	1104107363	51736	879736151	202	platanus v. 1.2.1	Illumina HiSeq	short	80.6	78.6	2	5.6	13.8			The National Orchid Conservation Center of China, and The Orchid Conservation and Research Center of Shenzhen	China	Asia	Wild	All other plants
Tracheophyta	Magnoliopsida	Asparagales	Orchidaceae	Dendrobium	chrysotoxum			GCA_019925795.1	PRJNA664445		2021-09-10		1368173789	1540953				PacBio Sequel												Wild	All other plants
Tracheophyta	Magnoliopsida	Asparagales	Orchidaceae	Dendrobium	huoshanense			GCA_016618105.1	PRJNA597621		2021-01-19		1284285095	598000				PacBio Sequel; Illumina												Wild	All other plants
Tracheophyta	Magnoliopsida	Asparagales	Orchidaceae	Dendrobium	hybrid			GCA_021234465.1	PRJNA763052		2021-12-20		678650699	1423				Illumina HiSeq												Wild	All other plants
Tracheophyta	Magnoliopsida	Asparagales	Orchidaceae	Dendrobium	nobile			GCA_022539455.1	PRJNA725550		2022-03-10		1199116975	1618306				PacBio Sequel; MGISEQ-2000												Wild	All other plants
Tracheophyta	Magnoliopsida	Asparagales	Orchidaceae	Papilionanthe	hookeriana			GCA_022702705.1	PRJNA764569		2022-03-28		2570125698	2150488				Oxford Nanopore; Omni-C												Wild	All other plants
Tracheophyta	Magnoliopsida	Asparagales	Orchidaceae	Phalaenopsis	aphrodite		212056	GCA_003013225.1	PRJNA383284		2018-03-21	1	1025096742	23319	293101063	155	AllPaths v. Dec-2014	Illumina HiSeq; Illumina GAIIx	short	85.1	84	1.1	3.5	11.4	38	2	Academia Sinica	Taiwan	Asia	Wild	All other plants
Tracheophyta	Magnoliopsida	Asterales	Asteraceae	Ambrosia	artemisiifolia			GCA_024762085.1	PRJNA838761		2022-08-29		1258364641	3647				Illumina												Wild	All other plants
Tracheophyta	Magnoliopsida	Asterales	Asteraceae	Ambrosia	trifida			GCA_028751855.1	PRJNA901613		2023-02-24		1657819354	5251671				Hifi Reads												Wild	All other plants
Tracheophyta	Magnoliopsida	Asterales	Asteraceae	Artemisia	tridentata			GCA_021014915.1	PRJNA722258		2021-11-30		4504494253	2633				Illumina NovaSeq												Wild	All other plants
Tracheophyta	Magnoliopsida	Asterales	Asteraceae	Bidens	hawaiensis			GCA_021521415.1	PRJNA720684		2022-01-19		3475153191	422594				PacBio Sequel II CCS												Wild	All other plants
Tracheophyta	Magnoliopsida	Asterales	Asteraceae	Conyza	canadensis					DOI: 10.1104/pp.114.247668	2014-11-01		344880000	20764	355000000			PacBio, Illumina, 454	long									USA	North America	Wild	All other plants
Tracheophyta	Magnoliopsida	Asterales	Asteraceae	Erigeron	canadensis	horseweed	72917	GCA_010389155.1	PRJNA586872		2020-02-11	2	426223753	1620735	122258536	248	CANU v. 1.8; Proximo v. 2.0	PacBio; Illumina; Hi-C	long	95.2	92	3.2	1.5	3.3			Agriculture and Agrifood Canada	Canada	North America	Feral	All other plants
Tracheophyta	Magnoliopsida	Asterales	Asteraceae	Erigeron	philadelphicus			GCA_024320915.1	PRJNA675282		2022-07-18		619561997	2486				Illumina												Wild	All other plants
Tracheophyta	Magnoliopsida	Asterales	Asteraceae	Flaveria	bidentis			GCA_018326385.1	PRJDB7502		2021-04-13		1020231419	7888				Illumina HiSeq 2000												Wild	All other plants
Tracheophyta	Magnoliopsida	Asterales	Asteraceae	Flaveria	brownii			GCA_018326445.1	PRJDB7502		2021-04-13		924089419	3345				Illumina HiSeq 2000												Wild	All other plants
Tracheophyta	Magnoliopsida	Asterales	Asteraceae	Flaveria	floridana			GCA_018326465.1	PRJDB7502		2021-04-13		1591331461	2801				Illumina HiSeq 2000												Wild	All other plants
Tracheophyta	Magnoliopsida	Asterales	Asteraceae	Flaveria	linearis			GCA_024085815.1	PRJNA633414		2022-07-06		1654553644	1256375				PacBio; Illumina												Wild	All other plants
Tracheophyta	Magnoliopsida	Asterales	Asteraceae	Flaveria	ramosissima			GCA_025215565.1	PRJNA633414		2022-09-16		1301745180	746229				PacBio; Illumina												Wild	All other plants
Tracheophyta	Magnoliopsida	Asterales	Asteraceae	Flaveria	robusta			GCA_018326485.1	PRJDB7502		2021-04-12		518930416	16309				Illumina HiSeq 2000												Wild	All other plants
Tracheophyta	Magnoliopsida	Asterales	Asteraceae	Flaveria	sonorensis			GCA_025506505.1	PRJNA633414		2022-10-02		1242098486	1035914				PacBio; Illumina HiSeq												Wild	All other plants
Tracheophyta	Magnoliopsida	Asterales	Asteraceae	Flaveria	trinervia			GCA_025506515.1	PRJNA633414		2022-10-02		1803193255	1095966				PacBio; Illumina HiSeq												Wild	All other plants
Tracheophyta	Magnoliopsida	Asterales	Asteraceae	Lactuca	saligna		75948	GCA_902860255.1	PRJEB35809		2020-07-10	1	2165762035	86837	7104246155	2553				88.9	86.9	2	1.4	9.7	18	2	WAGENINGEN UNIVERSITY	Netherlands	Europe	Wild relative	All other plants
Tracheophyta	Magnoliopsida	Asterales	Asteraceae	Mikania	micrantha	bittervine	192012	GCA_009363875.1	PRJNA528368		2019-10-28	1	1790643622	1353263	1279044536	134	Canu v. 1.6; FALCON v. 1.2.0; FALCON-Unzip v. 1.1.1	PacBio RSII; PacBio Sequel	long	89	76.1	12.9	2.7	8.3			Agricultural Genomics institute at Shenzhen	China	Asia	Feral	All other plants
Tracheophyta	Magnoliopsida	Asterales	Asteraceae	Pulicaria	dysenterica			GCA_947179335.2	PRJEB56974		2022-12-02		609739674	323262				PacBio,Illumina,Arima2												Wild	All other plants
Tracheophyta	Magnoliopsida	Asterales	Asteraceae	Rudbeckia	hirta			GCA_028566315.1	PRJNA807615		2023-02-09		571098892	1495				Illumina													All other plants
Tracheophyta	Magnoliopsida	Asterales	Asteraceae	Scalesia	atractyloides			GCA_947069175.1	PRJEB52418		2022-10-16		3216878694	5823298				Pacbio, Dovetail												Wild	All other plants
Tracheophyta	Magnoliopsida	Asterales	Asteraceae	Senecio	squalidus			GCA_910821995.1	PRJEB46110		2022-02-18		161158903	49378																Wild	All other plants
Tracheophyta	Magnoliopsida	Asterales	Asteraceae	Solidago	caesia			GCA_028566075.1	PRJNA807623		2023-02-09		473652249	5210				Illumina												Wild	All other plants
Tracheophyta	Magnoliopsida	Asterales	Asteraceae	Tanacetum	cenerariifolium					https://doi.org/10.1038/s41598-019-54815-6	2019-12-03		7710571398	8078	7100000000		SOAPdenovo and Platanus	Illumina HiSeq	short								Suntory Foundation for Life Sciences	Japan	Asia	Wild	All other plants
Tracheophyta	Magnoliopsida	Asterales	Campanulaceae	Adenophora	triphylla			GCA_022495995.1	PRJNA693119		2022-03-07		2477772497	403696				Illumina HiSeq; Oxford Nanopore GridION												Wild	All other plants
Tracheophyta	Magnoliopsida	Asterales	Campanulaceae	Platycodon	grandiflorus	balloon-flower	94286	GCA_004681165.1	PRJNA526590		2019-04-05	1	680177651	58279	205303692	480.2	SOAPdenovo2 v. 2.04; Celera Assembler v. 8.1; GARM v. 0.7.5; CAP3 v. 02-10-2015	Illumina HiSeq	short	93.3	78.4	14.9	2.1	4.6			Theragen Etex Bio Institute	Korea	Asia	Wild	All other plants
Tracheophyta	Magnoliopsida	Boraginales	Boraginaceae	Echium	plantagineum		113446	GCA_003412495.2	PRJNA386536		2019-05-31	1	349027617	313808	99113377	115	MECAT v. 1.0; LACHESIS v. 1.0	PacBio Sequel; Illumina NovaSeq	long	95.6	66.5	29.1	0.7	3.7			Nanjing University	China	Asia	Feral	All other plants
Tracheophyta	Magnoliopsida	Boraginales	Cordiaceae	Cordia	subcordata			GCA_028554755.1	PRJNA909849		2023-02-08		472349638	16399519				Oxford Nanopore												Wild	All other plants
Tracheophyta	Magnoliopsida	Brassicales	Akaniaceae	Bretschneidera	sinensis			GCA_018105755.1	PRJNA662820		2021-04-23		1170884685	29966244				Pacbio hifi												Wild	All other plants
Tracheophyta	Magnoliopsida	Brassicales	Brassicaceae	Aethionema	arabicum		228871	GCA_000411095.1	PRJNA202984		2013-06-14	1	192487774	10972	47600548	60	Ray v. 1.7; SoapDeNovo v. 1.05	Illumina	short	98.5	96.1	2.4	0.4	1.1			McGill University	Canada	North America	Wild	All other plants
Tracheophyta	Magnoliopsida	Brassicales	Brassicaceae	Anastatica	hierochuntica		663965	GCA_900406275.1	PRJEB26555		2019-06-19	1	542343195	17038	176390159	25			short	98.6	93.3	5.3	0.6	0.8			MAX PLANCK INSTITUTE FOR PLANT BREEDING RESEARCH	Germany	Europe	Wild	All other plants
Tracheophyta	Magnoliopsida	Brassicales	Brassicaceae	Arabidopsis	arenosa		38785	GCA_902996965.1	PRJEB37828		2020-05-07	2	164833954	60626	49945439	60			short	97.9	93.9	4	1.2	0.9	16	2	JOHN INNES CENTRE, NORWICH, UK.	United Kingdom	Europe	Wild	All other plants
Tracheophyta	Magnoliopsida	Brassicales	Brassicaceae	Arabidopsis	halleri		63677	GCA_900078215.1	PRJEB12914		2016-09-29	2	196243198	15084	54277452	430				97.4	95.5	1.9	0.6	2	16	2	UNIVERSITY OF ZUERICH	Switzerland	Europe	Wild	All other plants
Tracheophyta	Magnoliopsida	Brassicales	Brassicaceae	Arabidopsis	lyrata		81972	GCA_000004255.1	PRJNA41137		2010-06-02	2	206667935	227391	164204751				short	98.9	97.2	1.7	0.4	0.7	16	2	JGI-PGF	USA	North America	Wild	All other plants
Tracheophyta	Magnoliopsida	Brassicales	Brassicaceae	Arabidopsis	suecica			GCA_019202805.1	PRJNA669593		2021-07-13		271598466	5016228				PacBio Sequel												Wild	All other plants
Tracheophyta	Magnoliopsida	Brassicales	Brassicaceae	Arabidopsis	thaliana	thale cress	3702	GCA_903064285.1	PRJEB37257		2020-06-28	31	118889213	14141494	185743185	69			long	98.8	98.3	0.5	0.2	1	10	2	MAX PLANCK INSTITUTE FOR DEVELOPMENTAL BIOLOGY	Germany	Europe	Wild	All other plants
Tracheophyta	Magnoliopsida	Brassicales	Brassicaceae	Arabis	alpina	gray rockcress	50452	GCA_900128785.1	PRJEB16743		2016-12-31	3	311642060	895265	740181240	86			long	98.4	96.1	2.3	0.5	1.1	16	2	MAX PLANCK INSTITUTE FOR PLANT BREEDING RESEARCH	Germany	Europe	Wild	All other plants
Tracheophyta	Magnoliopsida	Brassicales	Brassicaceae	Arabis	montbretiana		746018	GCA_001484125.1	PRJNA258048		2016-01-04	1	199120032	21621	64426676	50	CLC NGS Cell v. 3.5	Illumina	short	97.4	96.5	0.9	1.7	0.9	16	2	Max-Planck-Institute for Plant Breeding Research	Germany	Europe	Wild	All other plants
Tracheophyta	Magnoliopsida	Brassicales	Brassicaceae	Arabis	nemorensis		586526	GCA_902206195.3	PRJEB33482		2019-08-15	1	192127358	2313	155127461	120			long	97.9	96.4	1.5	0.7	1.4			UNIVERSITY OF COLOGNE	Germany	Europe	Wild	All other plants
Tracheophyta	Magnoliopsida	Brassicales	Brassicaceae	Arabis	nordmanniana		571359	GCA_001484925.1	PRJNA258061		2016-01-04	1	342306570	4787	113336191	50	CLC NGS Cell v. 8.5	Illumina	short	86.9	47.6	39.3	7.6	5.5			Max-Planck-Institute for Plant Breeding Research	Germany	Europe	Wild	All other plants
Tracheophyta	Magnoliopsida	Brassicales	Brassicaceae	Barbarea	vulgaris	winter cress	50459	GCA_001920985.1	PRJNA321292		2016-12-23	1	167352128	7939	49230355	66	Celera Assembler v. JANUARY-2015	Illumina; PacBio	long	94.3	92.8	1.5	3	2.7			Aarhus University	Denmark	Europe	Wild	All other plants
Tracheophyta	Magnoliopsida	Brassicales	Brassicaceae	Biscutella	auriculata		379493	GCA_900406285.1	PRJEB26555		2019-06-15	1	384769842	3707	124709536	44			short	72.5	68.3	4.2	18	9.5	16	2	MAX PLANCK INSTITUTE FOR PLANT BREEDING RESEARCH	Germany	Europe	Wild	All other plants
Tracheophyta	Magnoliopsida	Brassicales	Brassicaceae	Biscutella	laevigata		1594205	GCA_900406315.1	PRJEB26555		2019-06-15	1	333609385	4086	107956425	59			short	89.5	82.1	7.4	6.6	3.9	36	4	MAX PLANCK INSTITUTE FOR PLANT BREEDING RESEARCH	Germany	Europe	Wild	All other plants
Tracheophyta	Magnoliopsida	Brassicales	Brassicaceae	Boechera	divaricarpa			GCA_026122555.1	PRJNA765627		2022-11-15		270367961	127807				Illumina HiSeq; PacBio RS												Wild	All other plants
Tracheophyta	Magnoliopsida	Brassicales	Brassicaceae	Boechera	puberula	silver rockcress	115924	GCA_900406335.1	PRJEB26555		2019-06-14	1	182592028	1882	59316928	25			short	67.9	66.9	1	20.5	11.6			MAX PLANCK INSTITUTE FOR PLANT BREEDING RESEARCH	Germany	Europe	Wild	All other plants
Tracheophyta	Magnoliopsida	Brassicales	Brassicaceae	Boechera	retrofracta		115934	GCA_015832515.1	PRJNA418376		2020-12-08	1	216212429	560024	64031868	350	DISCOVAR v. AUG 2017; SOAPdenovo v. 2	Illumina MiSeq; 454; Sanger	short	99.3	97.5	1.8	0.4	0.3			Saint-Petersburg State University	Russia	Asia	Wild	All other plants
Tracheophyta	Magnoliopsida	Brassicales	Brassicaceae	Boechera	stricta		72658	GCA_002079875.1	PRJNA319286		2017-04-05	1	188794588	34847	53116618	400	Meraculous v. 2.0.3	Illumina; 454	short	96.2	95.8	0.4	1.8	2	14		Joint Genome Institute	USA	North America	Wild	All other plants
Tracheophyta	Magnoliopsida	Brassicales	Brassicaceae	Brassica	balearica			GCA_021901955.1	PRJNA782472		2022-02-03		376699982	4545633				Nanopore sequencing												Wild	All other plants
Tracheophyta	Magnoliopsida	Brassicales	Brassicaceae	Brassica	cretica		69181	GCA_003260675.2	PRJNA470925		2020-03-24	4	288739113	25739	251605306				short	62.1	56.5	5.6	8.6	29.3			University of Exeter	United Kingdom	Europe	Wild relative	All other plants
Tracheophyta	Magnoliopsida	Brassicales	Brassicaceae	Camelina	hispida			GCA_023657505.1	PRJNA750147		2022-06-07		283170699	1208423				ONT; Illumina												Wild	All other plants
Tracheophyta	Magnoliopsida	Brassicales	Brassicaceae	Camelina	laxa			GCA_024034495.1	PRJNA750147		2022-06-29		212920349	588929				ONT; Illumina												Wild	All other plants
Tracheophyta	Magnoliopsida	Brassicales	Brassicaceae	Camelina	neglecta			GCA_023864065.1	PRJNA750147		2022-06-23		210292220	13702753				Oxford Nanopore MinION; PacBio; Illumina MiSeq												Wild	All other plants
Tracheophyta	Magnoliopsida	Brassicales	Brassicaceae	Camellia	lanceoleosa			GCA_025200525.1	PRJNA780224		2022-09-14		2999357698	1200000				Oxford Nanopore PromethION												Wild	All other plants
Tracheophyta	Magnoliopsida	Brassicales	Brassicaceae	Capsella	bursa-pastoris	shepherd's purse	3719	GCA_001974645.1	PRJNA352734		2017-01-29	1	268430517	12804	79893793	40	Newbler v. 2.9; Platanus v. 1.0.0	Illumina MiSeq	short	95.6	9.9	85.7	2	2.4	32	4	Lomonosov Moscow State University	Russia	Asia	Cultivated	All other plants
Tracheophyta	Magnoliopsida	Brassicales	Brassicaceae	Capsella	grandiflora					https://genomevolution.org/coge/OrganismView.pl	2015-06-09		105346052																	Wild	All other plants
Tracheophyta	Magnoliopsida	Brassicales	Brassicaceae	Capsella	orientalis					http://www.pnas.org/content/112/9/2806	2018-11-02		111001498																	Wild	All other plants
Tracheophyta	Magnoliopsida	Brassicales	Brassicaceae	Capsella	rubella		81985	GCA_000375325.1	PRJNA13878		2013-04-23	2	133063876	134357	121852309	22.35	ARACHNE v. 20071016_modified	ABI 3739; Roche 454FLX	short	98.9	97.7	1.2	0.4	0.7	16	2	DOE Joint Genome Institute	USA	North America	Wild	All other plants
Tracheophyta	Magnoliopsida	Brassicales	Brassicaceae	Cardamine	hirsuta					Nature plants: doi:10.1038/nplants.2016.167	2016-10-31	1	198000000	29458	225000000		SOAPdenovo	Illumina HiSeq	short								MAX PLANCK INSTITUTE FOR PLANT BREEDING RESEARCH	Germany	Europe	Wild	All other plants
Tracheophyta	Magnoliopsida	Brassicales	Brassicaceae	Cardamine	occulta			GCA_028015245.1	PRJNA846126		2023-01-26		683238663	403256				Oxford Nanopore MinION; Illumina NovaSeq												Wild	All other plants
Tracheophyta	Magnoliopsida	Brassicales	Brassicaceae	Cardamine	resedifolia		352370	GCA_014578085.1	PRJNA541873		2020-09-15	1	192816846	7451	121200836	146	Velvet v. 1.2.08	Illumina HiSeq	short	98.4	97.4	1	0.7	0.9			ETH Zurich	Switzerland	Europe	Wild	All other plants
Tracheophyta	Magnoliopsida	Brassicales	Brassicaceae	Conringia	planisiliqua		311912	GCA_900108845.1	PRJEB16743		2016-12-31	1	184155600	3106333	53669821	57			long	98.9	98	0.9	0.3	0.8	16	2	MAX PLANCK INSTITUTE FOR PLANT BREEDING RESEARCH	Germany	Europe	Wild	All other plants
Tracheophyta	Magnoliopsida	Brassicales	Brassicaceae	Crucihimalaya	himalaica		59289	GCA_004349715.1	PRJNA521295		2019-03-14	1	234721433	234238	72707352	224.57	AllPaths v. 1.0	Illumina HiSeq	short	99.2	97.1	2.1	0.2	0.6	16		School of Agriculture, Yunnan University	China	Asia	Wild	All other plants
Tracheophyta	Magnoliopsida	Brassicales	Brassicaceae	Draba	nivalis					https://doi.org/10.1111/1755-0998.13280	2020-10-15	1	301640000		278480000		DISCOVAR de novo; HiRise; SSPACE-LongRead version 1.1	Illumina and Oxford nanopore	long								University of Oslo	Norway	Europe	Wild	All other plants
Tracheophyta	Magnoliopsida	Brassicales	Brassicaceae	Erucastrum	elatum		1078598	GCA_900406325.1	PRJEB26555		2019-06-15	1	362114105	7206	116547701	50			short	90.4	74.8	15.6	7.1	2.5			MAX PLANCK INSTITUTE FOR PLANT BREEDING RESEARCH	Germany	Europe	Wild	All other plants
Tracheophyta	Magnoliopsida	Brassicales	Brassicaceae	Erysimum	cheiranthoides		330168	GCA_011420285.1	PRJNA563696		2020-03-19	1	177179441	1657946	48887450	190	FALCON v. 2017-06-07	PacBio; Illumina MiSeq; Hi-C	long	98.7	95.5	3.2	0.4	0.9	46		Boyce Thompson Institute	USA	North America	Wild	All other plants
Tracheophyta	Magnoliopsida	Brassicales	Brassicaceae	Erysimum	pusillum		1492262	GCA_900406355.1	PRJEB26555		2019-06-14	1	184063902	4155	58781946	72			short	73.3	62.8	10.5	15.7	11			MAX PLANCK INSTITUTE FOR PLANT BREEDING RESEARCH	Germany	Europe	Wild	All other plants
Tracheophyta	Magnoliopsida	Brassicales	Brassicaceae	Euclidium	syriacum		345537	GCA_900116095.1	PRJEB16743		2016-12-31	1	229211023	4197252	71403018	47			long	98.7	97.4	1.3	0.4	0.9	14	2	MAX PLANCK INSTITUTE FOR PLANT BREEDING RESEARCH	Germany	Europe	Wild	All other plants
Tracheophyta	Magnoliopsida	Brassicales	Brassicaceae	Eutrema	heterophyllum		347889	GCA_002933915.1	PRJNA419026		2018-02-20	1	348971089	78079	108048203	249	Platanus v. 1.2.4	Illumina HiSeq	short	98.9	95.5	3.4	0.4	0.7			Sichuan University	China	Asia	Wild	All other plants
Tracheophyta	Magnoliopsida	Brassicales	Brassicaceae	Eutrema	salsugineum	saltwater cress	72664	GCA_000478725.1	PRJNA73205		2013-11-05	3	243110105	222588	196878562	7.78	ARACHNE v. 20071016_modfied	ABI 3730	short	98.9	97.5	1.4	0.3	0.8			Joint Genome Institute	USA	North America	Wild	All other plants
Tracheophyta	Magnoliopsida	Brassicales	Brassicaceae	Eutrema	yunnanense		347893	GCA_002933935.1	PRJNA419026		2018-02-20	1	415364017	35978	121162431	230	Platanus v. 1.2.4	Illumina HiSeq	short	98.5	95.2	3.3	0.8	0.7			Sichuan University	China	Asia	Wild	All other plants
Tracheophyta	Magnoliopsida	Brassicales	Brassicaceae	Heliophila	coronopifolia	showy sunflax	263653	GCA_900406365.1	PRJEB26555		2019-06-15	1	293602312	1708	96009959	23			short	44.9	42.5	2.4	27.1	28	20		MAX PLANCK INSTITUTE FOR PLANT BREEDING RESEARCH	Germany	Europe	Wild	All other plants
Tracheophyta	Magnoliopsida	Brassicales	Brassicaceae	Hirschfeldia	incana			GCA_026261945.1	PRJNA612790		2022-11-23		398498366	3781606				PacBio Sequel; Illumina HiSeq X Ten												Wild	All other plants
Tracheophyta	Magnoliopsida	Brassicales	Brassicaceae	Iberis	amara	bitter candytuft	190884	GCA_900406375.1	PRJEB26555		2019-06-15	1	361245353	2827	117438778	20			short	75	72.5	2.5	14.9	10.1			MAX PLANCK INSTITUTE FOR PLANT BREEDING RESEARCH	Germany	Europe	Wild	All other plants
Tracheophyta	Magnoliopsida	Brassicales	Brassicaceae	Iberis	pinnata		1533145	GCA_900406425.1	PRJEB26555		2019-06-19	1	686283031	10296	222812661	20			short	91.7	87.8	3.9	4.7	3.6			MAX PLANCK INSTITUTE FOR PLANT BREEDING RESEARCH	Germany	Europe	Wild	All other plants
Tracheophyta	Magnoliopsida	Brassicales	Brassicaceae	Isatis	lusitanica		651643	GCA_900406415.1	PRJEB26555		2019-06-15	1	203919019	4302	65887401	57			short	75.2	68.8	6.4	15.1	9.7			MAX PLANCK INSTITUTE FOR PLANT BREEDING RESEARCH	Germany	Europe	Wild	All other plants
Tracheophyta	Magnoliopsida	Brassicales	Brassicaceae	Kernera	saxatilis		169074	GCA_900406395.1	PRJEB26555		2019-06-14	1	143969369	28896	46421662	29			short	98.3	96.9	1.4	0.7	1	16	2	MAX PLANCK INSTITUTE FOR PLANT BREEDING RESEARCH	Germany	Europe	Wild	All other plants
Tracheophyta	Magnoliopsida	Brassicales	Brassicaceae	Leavenworthia	alabamica		310722	GCA_000411055.1	PRJNA202983		2013-06-14	1	173431618	15066	45437744	60	Ray v. 1.7; SoapDeNovo v. 1.05	Illumina	short	97.5	84	13.5	1.2	1.3			McGill University	Canada	North America	Wild	All other plants
Tracheophyta	Magnoliopsida	Brassicales	Brassicaceae	Lepidium	africanum		153324	GCA_900406405.1	PRJEB26555		2019-06-15	1	225262187	39322	72473152	32			short	96.4	95	1.4	1.9	1.7			MAX PLANCK INSTITUTE FOR PLANT BREEDING RESEARCH	Germany	Europe	Wild	All other plants
Tracheophyta	Magnoliopsida	Brassicales	Brassicaceae	Lepidium	aucheri		153329	GCA_900406435.1	PRJEB26555		2019-06-15	1	332062533	26546	106368886	23			short	98.5	97.5	1	0.9	0.6			MAX PLANCK INSTITUTE FOR PLANT BREEDING RESEARCH	Germany	Europe	Wild	All other plants
Tracheophyta	Magnoliopsida	Brassicales	Brassicaceae	Macropodium	nivale		391730	GCA_900406455.1	PRJEB26555		2019-06-15	1	300734812	4859	97005777	44			short	93.5	70.6	22.9	3.1	3.4			MAX PLANCK INSTITUTE FOR PLANT BREEDING RESEARCH	Germany	Europe	Wild	All other plants
Tracheophyta	Magnoliopsida	Brassicales	Brassicaceae	Microthlaspi	erraticum		1685480	GCA_902728155.2	PRJEB35998		2020-02-13	1	170422779	323264	176834619	120			long	98.4	90.7	7.7	0.7	0.9			Senckenberg Biodiversity and Climate Research Center, Frankfurt am Main	Germany	Europe	Wild	All other plants
Tracheophyta	Magnoliopsida	Brassicales	Brassicaceae	Moricandia	arvensis			GCA_905132765.1	PRJEB39764		2021-01-28		758710152	81761																Wild	All other plants
Tracheophyta	Magnoliopsida	Brassicales	Brassicaceae	Moricandia	moricandioides			GCA_905132885.1	PRJEB39764		2021-01-28		498312484	114313																Wild	All other plants
Tracheophyta	Magnoliopsida	Brassicales	Brassicaceae	Noccaea	caerulescens		107243	GCA_900406465.1	PRJEB26555		2019-06-14	1	140791915	19008	45460672	31			short	97.1	95.9	1.2	1.7	1.2			MAX PLANCK INSTITUTE FOR PLANT BREEDING RESEARCH	Germany	Europe	Wild	All other plants
Tracheophyta	Magnoliopsida	Brassicales	Brassicaceae	Noccaea	goesingensis		60913	GCA_900406475.1	PRJEB26555		2019-06-14	1	150323284	829	49680054	20			short	12	11.7	0.3	27.9	60.1			MAX PLANCK INSTITUTE FOR PLANT BREEDING RESEARCH	Germany	Europe	Wild	All other plants
Tracheophyta	Magnoliopsida	Brassicales	Brassicaceae	Odontarrhena	argentea		226021	GCA_900406245.1	PRJEB26555		2019-06-14	1	183186458	10170	58789140	70			short	91.5	86.7	4.8	4.8	3.7			MAX PLANCK INSTITUTE FOR PLANT BREEDING RESEARCH	Germany	Europe	Wild	All other plants
Tracheophyta	Magnoliopsida	Brassicales	Brassicaceae	Pachycladon	cheesemanii																									Wild	All other plants
Tracheophyta	Magnoliopsida	Brassicales	Brassicaceae	Physaria	acutifolia		98029	GCA_900406485.1	PRJEB26555		2019-06-15	1	199441649	833	66385392	20			short	46.9	45.7	1.2	25.5	27.6			MAX PLANCK INSTITUTE FOR PLANT BREEDING RESEARCH	Germany	Europe	Wild	All other plants
Tracheophyta	Magnoliopsida	Brassicales	Brassicaceae	Physaria	fendleri	Fendler's bladderpod	63442	GCA_900406525.1	PRJEB26555		2019-06-15	1	331341781	5159	106991444	58			short	79.6	59.5	20.1	12.1	8.3			MAX PLANCK INSTITUTE FOR PLANT BREEDING RESEARCH	Germany	Europe	Wild	All other plants
Tracheophyta	Magnoliopsida	Brassicales	Brassicaceae	Physaria	ovalifolia		1244054	GCA_900406505.1	PRJEB26555		2019-06-15	1	290267063	938	95838504	20			short	27.1	26.1	1	31.7	41.2	12		MAX PLANCK INSTITUTE FOR PLANT BREEDING RESEARCH	Germany	Europe	Wild	All other plants
Tracheophyta	Magnoliopsida	Brassicales	Brassicaceae	Pseudoturritis	turrita		81982	GCA_900406555.1	PRJEB26555		2019-06-15	2	321562673	748954	100268941	70			long	98.6	96.6	2	0.5	0.9	16	2	MAX PLANCK INSTITUTE FOR PLANT BREEDING RESEARCH	Germany	Europe	Wild	All other plants
Tracheophyta	Magnoliopsida	Brassicales	Brassicaceae	Pugionium	cornutum			GCA_018901935.1	PRJNA685118		2021-06-16		550389588	303109				Oxford Nanopore												Wild	All other plants
Tracheophyta	Magnoliopsida	Brassicales	Brassicaceae	Pugionium	dolabratum			GCA_018901945.1	PRJNA685118		2021-06-16		439653899	121710				Illumina HiSeq												Wild	All other plants
Tracheophyta	Magnoliopsida	Brassicales	Brassicaceae	Raparia	bulbosa		165365	GCA_900406535.1	PRJEB26555		2019-06-14	1	152783568	28858	49177451	47			short	97.8	96.3	1.5	1.4	0.8			MAX PLANCK INSTITUTE FOR PLANT BREEDING RESEARCH	Germany	Europe	Wild	All other plants
Tracheophyta	Magnoliopsida	Brassicales	Brassicaceae	Raphanus	raphanistrum		109997	GCA_000769845.1	PRJNA209513		2014-10-28	1	253833977	10186	82398341	47	ABySS v. 1.2.5; Newbler v. 2.5.3; Celera Assembler v. 6.1; Minimus2/AMOS v. 3.1.0	Illumina GAII; 454	short	95.9	86.7	9.2	2.4	1.7			Michigan State University	USA	North America	Wild relative	All other plants
Tracheophyta	Magnoliopsida	Brassicales	Brassicaceae	Schrenkiella	parvula		98039	GCA_000218505.1	PRJNA63667		2011-06-21	1	137073209	5288824	40305089	6	Newbler v. 2.5; ABySS v. 1.2.1; minimus2	454 GS FLX Titanium; Illumina GA II	short	98.3	81	17.3	0.6	1.1			University of Illinois	USA	North America	Wild	All other plants
Tracheophyta	Magnoliopsida	Brassicales	Brassicaceae	Sisymbrium	altissimum	tall rocket	71365	GCA_900406495.1	PRJEB26555		2019-06-14	1	178647359	43675	57194936	38			short	99.1	97.9	1.2	0.4	0.5		2	MAX PLANCK INSTITUTE FOR PLANT BREEDING RESEARCH	Germany	Europe	Wild	All other plants
Tracheophyta	Magnoliopsida	Brassicales	Brassicaceae	Sisymbrium	irio		3730	GCA_000411075.1	PRJNA202979		2013-06-14	1	245550082	11849	61646444	60	Ray v. 1.7; SoapDeNovo v. 1.05	Illumina	short	97.6	94.7	2.9	1.3	1.1	28	4	McGill University	Canada	North America	Wild	All other plants
Tracheophyta	Magnoliopsida	Brassicales	Brassicaceae	Thellungiella	parvula					https://doi.org/10.1038/ng.889	2013-03-04	1	137090000	5200000	140000000		AbySS and minimus	ROCHE-454 and Illumina	short								University of Illinois at Urbana-Champaign	USA	North America	Wild	All other plants
Tracheophyta	Magnoliopsida	Brassicales	Brassicaceae	Thlaspi	arvense		13288	GCA_000956625.1	PRJNA222676		2015-03-19	1	343012389	28155	103031859	80	CLC NGS Cell v. 6.0.3	Illumina HiSeq; Illumina MiSeq; PacBio	long	98.9	97.5	1.4	0.5	0.6	14	2	University of Minnesota	USA	North America	Cultivated	All other plants
Tracheophyta	Magnoliopsida	Brassicales	Brassicaceae	Turritis	glabra	tower rockcress	63678	GCA_900406565.1	PRJEB26555		2019-06-14	2	171129789	5712653	53481270	80			long	99.2	98	1.2	0.3	0.5	12	2	MAX PLANCK INSTITUTE FOR PLANT BREEDING RESEARCH	Germany	Europe	Wild	All other plants
Tracheophyta	Magnoliopsida	Brassicales	Cleomaceae	Tarenaya	hassleriana	spider flower	28532	GCA_000463585.1	PRJNA175230		2013-09-05	2	249929577	22358	63579809	139	SOAPdenovo v. 2.2	Illumina Hisiq	short	98.6	91.8	6.8	0.6	0.8			Beijing Genomics Institution-shenzhen	China	Asia	Wild	All other plants
Tracheophyta	Magnoliopsida	Caryophyllales	Amaranthaceae	Amaranthus	hybridus					https://doi.org/10.1093/gbe/evaa177	2020-08-24		403000000	2260000	503800000		Canu version 1.8	PacBio and Illumina	long								University of Illinois	USA	North America	Feral	All other plants
Tracheophyta	Magnoliopsida	Caryophyllales	Amaranthaceae	Amaranthus	tuberculatus		277990	GCA_000180655.1	PRJNA38543		2009-06-22	1	4347977	241	1550999	N/A			short	0	0	0	0	100			University of Illinois	USA	North America	Feral	All other plants
Tracheophyta	Magnoliopsida	Caryophyllales	Amaranthaceae	Kochia	scoparia					https://doi.org/10.1093/gbe/evz198	2019-09-13		711000000				Canu and ALLPATHS	Illumina and PacBio	long								Colorado State University	USA	North America	Wild	All other plants
Tracheophyta	Magnoliopsida	Caryophyllales	Amaranthaceae	Suaeda	aralocaspica					doi:10.1093/gigascience/giz116	2019-09-01	1	452000000	49210	467000000	433		Illumina; PacBio	short								Center for Genome Analysis, ABLife Inc	China	Asia	Wild	All other plants
Tracheophyta	Magnoliopsida	Caryophyllales	Cactaceae	Cereus	fernambucensis			GCA_024363205.1	PRJNA587492		2022-07-21		912182119	1107				Illumina												Wild	All other plants
Tracheophyta	Magnoliopsida	Caryophyllales	Cactineae	Lophocereus	schottii		153875	GCA_002740545.1	PRJNA318822		2017-10-31	1	797925904	4338	256846590	24	Meraculous v. 1.2	Illumina	short	60.3	58.6	1.7	18.4	21.3			The University of Arizona	USA	North America	Wild	All other plants
Tracheophyta	Magnoliopsida	Caryophyllales	Cactineae	Pereskia	humboldtii		1931378	GCA_002740485.1	PRJNA318822		2017-10-31	1	414047441	1902	132700511	17	Meraculous v. 1.2	Illumina	short	28.8	28	0.8	29.7	41.5			The University of Arizona	USA	North America	Wild	All other plants
Tracheophyta	Magnoliopsida	Caryophyllales	Cactineae	Stenocereus	thurberi	organ-pipe cactus	171973	GCA_002740465.1	PRJNA318822		2017-10-31	1	853347554	3258	275208829	25	Meraculous v. 1.2	Illumina	short	52.6	51.4	1.2	22.9	24.5			The University of Arizona	USA	North America	Wild	All other plants
Tracheophyta	Magnoliopsida	Caryophyllales	Caryophyllaceae	Corrigiola	litoralis	strapwort	46118	GCA_901111285.1	PRJEB25561		2020-01-11	1	304398433	8258	99055482	160			short	81.2	79.9	1.3	10.3	8.5			CENTER FOR BIOTECHNOLOGY, BIELEFELD UNIVERSITY	Germany	Europe	Wild	All other plants
Tracheophyta	Magnoliopsida	Caryophyllales	Caryophyllaceae	Heliosperma	pusillum			GCA_022085475.1	PRJNA739571		2022-02-08		1208429567	39941				PacBio; Illumina												Wild	All other plants
Tracheophyta	Magnoliopsida	Caryophyllales	Caryophyllaceae	Silene	conica			GCA_029255685.1	PRJNA904366		2023-03-20		871063599	22400386				PacBio HiFi												Wild	All other plants
Tracheophyta	Magnoliopsida	Caryophyllales	Caryophyllaceae	Silene	coronaria			GCA_028566215.1	PRJNA807614		2023-02-09		624287860	3849				Illumina												Wild	All other plants
Tracheophyta	Magnoliopsida	Caryophyllales	Caryophyllaceae	Silene	latifolia		37657	GCA_003260165.1	PRJNA448569		2018-06-22	2	1185087342	2891	309493272	40	SOAPdenovo2 v. 2.04; CLC v. 7.1; PBJelly2 v. 1.0; SSPACE v. 3.0	PacBio RS	long	60.3	57.4	2.9	17.6	22.1	24	2	University of Oxford	United Kingdom	Europe	Wild	All other plants
Tracheophyta	Magnoliopsida	Caryophyllales	Caryophyllaceae	Silene	noctiflora	night-flowering catchfly	39899	GCA_009801015.1	PRJNA550146		2019-12-27	1	2598314000	2786	345071628	106	AllPaths v. 44837	Illumina HiSeq	short	88.8	86.6	2.2	2.7	8.5			Colorado State University	USA	North America	Wild	All other plants
Tracheophyta	Magnoliopsida	Caryophyllales	Caryophyllaceae	Silene	uniflora			GCA_018983105.1	PRJNA699303		2021-06-21		769231190	3608				Illumina MiSeq												Wild	All other plants
Tracheophyta	Magnoliopsida	Caryophyllales	Caryophyllaceae	Spergula	arvensis	corn spurrey	325515	GCA_901111335.1	PRJEB25562		2020-01-11	1	146121350	466	34569772	209			short	0.8	0.8	0	3.3	95.9	18		CENTER FOR BIOTECHNOLOGY, BIELEFELD UNIVERSITY	Germany	Europe	Wild	All other plants
Tracheophyta	Magnoliopsida	Caryophyllales	Chenopodiaceae	Beta	patula		1505710	GCA_005862465.1	PRJNA527013		2019-05-28	1	633549108	3939	150096228	95	SOAPdenovo v. 1.05	Illumina HiSeq	short	93	92.3	0.7	2.6	4.4			Universitaet fuer Bodenkultur Wien	Austria	Europe	Wild relative	All other plants
Tracheophyta	Magnoliopsida	Caryophyllales	Chenopodiaceae	Chenopodium	suecicum		434248	GCA_001687025.1	PRJNA326219		2016-07-18	1	536949264	27414	160313506	50	ALLPATHS-LG v. 4.7	Illumina HiSeq	short	95.5	94	1.5	1.4	3.1			King Abdullah University of Science and Technology	Saudi Arabia	Asia	Wild relative	All other plants
Tracheophyta	Magnoliopsida	Caryophyllales	Chenopodiaceae	Suaeda	aralocaspica			GCA_016808085.1	PRJNA428881		2021-02-04		451676725	69529				PacBio; Illumina HiSeq; Illumina NextSeq 500												Wild	All other plants
Tracheophyta	Magnoliopsida	Caryophyllales	Droseraceae	Aldrovanda	vesiculos					DOI:https://doi.org/10.1016/j.cub.2020.04.051	2020-06-22		420000000	314000	509000000		Canu v1.5; Pilon v1.22; ALLPATHS	PacBio and Illumina	long								University Würzburg	Germany and Japan	Multiple-Europe and Asia	Wild	All other plants
Tracheophyta	Magnoliopsida	Caryophyllales	Droseraceae	Dionaea	muscipula					DOI:https://doi.org/10.1016/j.cub.2020.04.051	2020-06-22		1500000000	35000	3180000000		Canu v1.5; Pilon v1.22; ALLPATHS	PacBio and Illumina	long								University Würzburg	Germany and Japan	Multiple-Europe and Asia	Wild	All other plants
Tracheophyta	Magnoliopsida	Caryophyllales	Droseraceae	Drosera	capensis		4366	GCA_001925005.1	PRJNA291419		2016-12-30	1	263787800	54764	84168368	6	MaSuRCA v. 2.3.2	Illumina HiSeq	short	88.9	71.9	17	3	8.1	40	4	University of California, Irvine	USA	North America	Wild	All other plants
Tracheophyta	Magnoliopsida	Caryophyllales	Droseraceae	Drosera	spatulata					DOI:https://doi.org/10.1016/j.cub.2020.04.051	2020-06-22		238000000	705000	293000000		Canu v1.5; Pilon v1.22; ALLPATHS	PacBio and Illumina	long								University Würzburg	Germany and Japan	Multiple-Europe and Asia	Wild	All other plants
Tracheophyta	Magnoliopsida	Caryophyllales	Kewaceae	Kewa	caespitosa		2086541	GCA_900322205.1	PRJEB24909		2020-01-11	1	664628834	2979	176645221	75			short	80.1	79	1.1	11.8	8.1			CENTER FOR BIOTECHNOLOGY, BIELEFELD UNIVERSITY	Germany	Europe	Wild	All other plants
Tracheophyta	Magnoliopsida	Caryophyllales	Limeaceae	Limeum	aethiopicum		115627	GCA_901111325.1	PRJEB24908		2020-01-11	1	1153032719	559	290600668	91			short	4.6	4.1	0.5	17.5	77.9			CENTER FOR BIOTECHNOLOGY, BIELEFELD UNIVERSITY	Germany	Europe	Wild	All other plants
Tracheophyta	Magnoliopsida	Caryophyllales	Macarthuriaceae	Macarthuria	australis		764202	GCA_900322265.1	PRJEB24906		2020-01-11	1	482889921	1485	155769616	100			short	31.8	25.2	6.6	32.4	35.8			CENTER FOR BIOTECHNOLOGY, BIELEFELD UNIVERSITY	Germany	Europe	Wild	All other plants
Tracheophyta	Magnoliopsida	Caryophyllales	Microteaceae	Microtea	debilis		696524	GCA_900322245.1	PRJEB24907		2020-01-11	1	475429113	1286	152874425	75			short	30.8	25	5.8	31.9	37.3			CENTER FOR BIOTECHNOLOGY, BIELEFELD UNIVERSITY	Germany	Europe	Wild	All other plants
Tracheophyta	Magnoliopsida	Caryophyllales	Molluginaceae	Pharnaceum	exiguum		2083489	GCA_900322385.1	PRJEB24886		2020-01-11	1	287973299	9777	83285808	150			short	88	86.6	1.4	4.7	7.3			CENTER FOR BIOTECHNOLOGY, BIELEFELD UNIVERSITY	Germany	Europe	Wild	All other plants
Tracheophyta	Magnoliopsida	Caryophyllales	Nepenthaceae	Nepenthes	mirabilis			GCA_025585075.1	PRJNA869487		2022-10-05		691409685	9718				DNBSEQ-T7												Wild	All other plants
Tracheophyta	Magnoliopsida	Caryophyllales	Phytolaccaceae	Phytolacca	americana					https://doi.org/10.3389/fpls.2019.01002	2019-08-06		930000000	35200	1260000000		Discovar De Novo	Illumina HiSeq 2500	short								York University	Canada	North America	Wild	All other plants
Tracheophyta	Magnoliopsida	Caryophyllales	Polygonaceae	Oxyria	digyna			GCA_029168935.1	PRJNA894360		2023-03-13		561227150	36875860				PacBio Sequel II (HiFi)												Wild	All other plants
Tracheophyta	Magnoliopsida	Caryophyllales	Polygonaceae	Polygonum	aviculare			GCA_934047395.1	PRJEB51792		2022-03-27		360390821	10315719																Wild	All other plants
Tracheophyta	Magnoliopsida	Caryophyllales	Polygonaceae	Rheum	nobile			GCA_027886185.1	PRJNA591720		2023-01-17		1362557596	5653375				PacBio Sequel; Illumina HiSeq												Wild	All other plants
Tracheophyta	Magnoliopsida	Caryophyllales	Polygonaceae	Rumex	hastatulus					https://doi.org/10.1093/molbev/msaa271	2020-10-23		1647000000	74700	1900000000		FALCON	PacBio and Illumina	long								University of Toronto	Canada	North America	Wild	All other plants
Tracheophyta	Magnoliopsida	Caryophyllales	Portulacaceae	Portulaca	oleracea			GCA_029582165.1	PRJNA868526		2023-04-06		1134782496	17986798				Oxford Nanopore PromethION												Wild	All other plants
Tracheophyta	Magnoliopsida	Ceratophyllales	Ceratophceae	Ceratophyllum	demersum					Nature Plants: https://doi.org/10.1038/s41477-020-0594-6	2020-02-24		733300000	1560000	777200000		Canu and Pilon	Oxford nanopore and Illumina	long								multiple	USA and China	Multiple-North America and Asia	Wild	All other plants
Tracheophyta	Magnoliopsida	Chloranthales	Chloranthaceae	Chloranthus	sessilifolius			GCA_021018995.1	PRJNA759285		2021-12-02		2168745836	21000000				Oxford Nanopore PromethION												Wild	All other plants
Tracheophyta	Magnoliopsida	Commelinales	Pontederiaceae	Pontederia	paniculata		44951	GCA_001647135.1	PRJNA310303		2016-05-02	1	571388321	16431	177273125	30	SOAPdenovo v. 2.04	Illumina HiSeq	short	89.4	78.4	11	5.1	5.5				Canada	North America	Wild	All other plants
Tracheophyta	Magnoliopsida	Cornales	Cornaceae	Cornus	controversa			GCA_026545225.1	PRJNA778449		2022-12-02		771803013	50611092				Illumina MiSeq												Wild	All other plants
Tracheophyta	Magnoliopsida	Cornales	Cornaceae	Cornus	kousa			GCA_025631255.1	PRJNA807610		2022-10-09		779711099	3822				Illumina												Wild	All other plants
Tracheophyta	Magnoliopsida	Cornales	Nyssaceae	Davidia	involucrata	dove tree				https://doi.org/10.1111/1755-0998.13138	2020-01-22	1	1169000000	42554				PacBio	long									China	Asia	Wild	All other plants
Tracheophyta	Magnoliopsida	Cornales	Nyssaceae	Nyssa	sinensis		561372	GCA_008638375.1	PRJNA552378		2019-09-24	1	1001447681	3599157	734598711	99.12	FALCON v. 3.1	PacBio Sequel	long	89.7	84.7	5	3.3	7			Nyssa sinensis			Wild	All other plants
Tracheophyta	Magnoliopsida	Cornales	Nyssaceae	Nyssa	yunnanensis					https://doi.org/10.46471/gigabyte.4	2020-08-01		1474960449	32329	1640000000		Supernova v2.0.0	Illumina?	short								BGI-Shenzhen	China	Asia	Wild	All other plants
Tracheophyta	Magnoliopsida	Cucurbitales	Coriariaceae	Coriaria	nepalensis			GCA_027186245.1	PRJNA912591		2022-12-21		316591290	11324969				Illumina; PacBio Sequel												Wild	All other plants
Tracheophyta	Magnoliopsida	Cucurbitales	Cucurbitaceae	Cucumis	hystrix			GCA_025688845.1	PRJNA649878		2022-10-14		297342824	222955				PacBio RSII; Illumina MiSeq; Illumina HiSeq; 10X genomics												Wild relative	All other plants
Tracheophyta	Magnoliopsida	Cucurbitales	Datiscaceae	Datisca	glomerata		34297	GCA_003255025.1	PRJNA374770		2018-06-19	1	688404099	314514	218954210	262	Platanus v. 1	Illumina HiSeq	short	96.5	95.4	1.1	1	2.5			BGI	China	Asia	Wild	All other plants
Tracheophyta	Magnoliopsida	Dipsacales	Caprifoliaceae	Lonicera	maackii			GCA_023512865.1	PRJNA735934		2022-05-20		793238959	10567				DNBSeq												Feral	All other plants
Tracheophyta	Magnoliopsida	Ericales	Actinidiaceae	Actinidia	rufa	nashi-kazura	165716	GCA_014362265.1	PRJDB8483		2020-08-20	1	647239177	570472	495040232	270	Platanus v. 1.2.4; DBG2OLC(last update: Jun 11, 2015.); Medusa v. 1.6	PacBio RSII; illumina HiseqX	long	89	71.5	17.5	5.1	5.9			Kagawa University	Japan	Asia	Wild relative	All other plants
Tracheophyta	Magnoliopsida	Ericales	Balsaminaceae	Impatiens	glandulifera			GCF_907164915.1	PRJEB44449		2021-05-17		653879104	1916592																Wild	All other plants
Tracheophyta	Magnoliopsida	Ericales	Ericaceae	Arctostaphylos	glauca			GCA_019985065.2	PRJNA735273		2022-02-20		547547283	8041760				PacBio Sequel II; Illumina HiSeq X												Wild	All other plants
Tracheophyta	Magnoliopsida	Ericales	Ericaceae	Monotropa	hypopitys	false beech-drops	176248	GCA_002855965.1	PRJNA310692		2018-01-03	1	2197487858	2546	740196480	20	Newbler v. 2.9	Illumina HiSeq	short	19.8	18.9	0.9	25.1	55.1			Institute of Bioengineering, Research Center of Biotechnology of RAS	Russia	Asia	Wild	All other plants
Tracheophyta	Magnoliopsida	Ericales	Ericaceae	Rhododendron	simsii		118357	GCA_014282245.1	PRJNA588298		2020-08-24	1	527682226	2274689	405761675	100	SMARTDENOVO v. 1.0	PacBio Sequel	long	93.7	88.4	5.3	1.9	4.4			Ori-Gene Co. Ltd.	USA	North America	Wild	All other plants
Tracheophyta	Magnoliopsida	Ericales	Ericaceae	Vaccinium	corymbosum	American blueberry	69266	GCA_014504835.1	PRJNA638649	https://doi.org/10.1093/gigascience/giz012	2020-09-09	1	393128050	3558	192341132	40	Newbler v. 2.3	454	short	74.3	72.6	1.7	11.5	14.2	24	2	USDA	USA	North America	Domesticated	All other plants
Tracheophyta	Magnoliopsida	Ericales	Polemoniaceae	Linanthus	parryae			GCA_023055425.1	PRJNA819154		2022-04-19		1514492808	18687320				PacBio Sequel II; PacBio Sequel IIe; Dovetail's OmniC; Illumina NovaSeq												Wild	All other plants
Tracheophyta	Magnoliopsida	Ericales	Primulaceae	Embelia	ribes		459629	GCA_001753735.1	PRJNA343859		2016-10-06	1	660509584	8255	212417201	200	CLC NGS Cell v. 9	Illumina NextSeq 500	short	52.4	27.9	24.5	16.7	30.9			Transdisciplinary University	India	Asia	Wild	All other plants
Tracheophyta	Magnoliopsida	Ericales	Primulaceae	Primula	vulgaris		175104	GCA_001077355.1	PRJEB7311		2015-01-29	1	1504784	16250	459743				short	0.3	0.3	0	0.1	99.6	22	2	TGAC	United Kingdom	Europe	Wild	All other plants
Tracheophyta	Magnoliopsida	Ericales	Roridulaceae	Roridula	gorgonias					https://doi.org/10.1186/s13104-020-05254-4	2020-09-10		284000000	46982	186000000		Supernova	Illumina HiSeq	short								University of Potsdam	Germany	Europe	Wild	All other plants
Tracheophyta	Magnoliopsida	Ericales	Sarraceniaceae	Sarracenia	alata			GCA_019775975.1	PRJNA604471		2021-08-26		3161639272	35633				PacBio Sequel; Illumina HiSeq; BioNano												Wild	All other plants
Tracheophyta	Magnoliopsida	Fabales	Fabaceae	Acacia	acuminata			GCA_019022655.1	PRJNA510265		2021-06-24		879910866	2857318				Oxford Nanopore MinION												Wild	All other plants
Tracheophyta	Magnoliopsida	Fabales	Fabaceae	Acacia	melanoxylon			GCA_019022615.1	PRJNA510265		2021-06-24		748931491	9074062				Oxford Nanopore MinION												Wild	All other plants
Tracheophyta	Magnoliopsida	Fabales	Fabaceae	Acacia	pycnantha			GCA_025563575.1	PRJNA752212		2022-10-06		814422446	1331264				Oxford Nanopore PromethION; Illumina												Wild	All other plants
Tracheophyta	Magnoliopsida	Fabales	Fabaceae	Aeschynomene	evenia		561484	GCA_013621005.1	PRJNA448804		2020-07-24	1	375512268	819200	101338153	78	HGAP v. 2016; FALCON v. 2016	PacBio; Illumina	long	96.1	92.6	3.5	1.4	2.5			Laboratoire des Symbioses Tropicales et Mediterraneennes (LSTM)	France	Europe	Wild	All other plants
Tracheophyta	Magnoliopsida	Fabales	Fabaceae	Ammopiptanthus	nanus					doi:10.1093/gigascience/giy074	2018-06-28	1	823740000	2760000	889000000	73	Canu	PacBio	long								Minzu University of China	China	Asia	Wild	All other plants
Tracheophyta	Magnoliopsida	Fabales	Fabaceae	Amphicarpaea	edgeworthii	Chinese hog-peanut	132429	GCA_014843725.1	PRJNA644665		2020-10-05	1	299059313	9697753	85404497	286	Smartdenovo v. Feb-2018; 3D-DNA v. Aug-2019	BGISeq-500; Oxford Nanopore GridION	long	97.4	93.6	3.8	0.8	1.8			BGI	China	Asia	Wild	All other plants
Tracheophyta	Magnoliopsida	Fabales	Fabaceae	Arachis	cardenasii			GCA_018493915.1	PRJNA673010		2021-06-03		1238081721	280607				PacBio; Illumina												Wild relative	All other plants
Tracheophyta	Magnoliopsida	Fabales	Fabaceae	Arachis	duranensis		130453	GCA_014805325.1	PRJNA610423		2020-09-28	4	1106325876	1014563	303021389	30	Canu v. 1.9; RaGOO v. 1.1; Pilon v. 2019	PacBio Sequel; Illumina HiSeq	long	95.6	88.7	6.9	0.8	3.6	20	2	Peanut Genome Initiative	USA	North America	Wild relative	All other plants
Tracheophyta	Magnoliopsida	Fabales	Fabaceae	Arachis	ipaensis		130454	GCA_000816755.2	PRJNA258025		2017-04-25	2	1353504219	24488	355721165	100	SOAPdenovo v. 2.04	Illumina	short	92.2	85	7.2	2	5.8	20	2	Iowa State University	USA	North America	Wild relative	All other plants
Tracheophyta	Magnoliopsida	Fabales	Fabaceae	Arachis	monticola		227691	GCA_003063285.2	PRJNA430760		2018-04-27	1	2618653824	140231	657282195	197.1	AllPaths v. SCR_010742; Celera Assembler v. 1.5; Falcon v. falcon-kit 0.7; WTDBG v. 1.0; IrysView package v. 2.5.1; LACHESIS v. Dec-2017	PacBio; Illumina; BioNano optical	long	94.2	44.1	50.1	1	4.8	40	4	Henan Agricultural University	China	Asia	Wild relative	All other plants
Tracheophyta	Magnoliopsida	Fabales	Fabaceae	Arachis	stenosperma		217475	GCA_014773155.1	PRJNA610652		2020-09-28	1	1328990366	1268048	339801730	58	Mecat v. 1.0; BioNano scaffolding v. 2019; Allmaps scaffolding v. 0.8.4	PacBio Sequel; Illumina HiSeq	long	95.1	89.2	5.9	0.7	4.2	20	2	Peanut Genome Initiative	USA	North America	Wild relative	All other plants
Tracheophyta	Magnoliopsida	Fabales	Fabaceae	Castanospermum	australe			GCA_019955255.1	PRJNA291138		2021-09-13		381717924	761799				PacBio												Wild	All other plants
Tracheophyta	Magnoliopsida	Fabales	Fabaceae	Chamaecrista	fasciculata	golden cassia	53854	GCA_003254925.1	PRJNA374770		2018-06-19	1	429102545	27842	132195138	692	Platanus v. 1	Illumina HiSeq	short	95.9	91.4	4.5	1.8	2.3			BGI	China	Asia	Wild	All other plants
Tracheophyta	Magnoliopsida	Fabales	Fabaceae	Cicer	echinospermum		90897	GCA_002896215.2	PRJNA418060		2019-03-27	1	657413940	274103	199597303	125	MaSuRCA v. 3.2.1; Canu v. 1.5; Miniasm v. 2; FALCON-Phase v. 2	PacBio RSII; Illumina HiSeq	long	95	92.6	2.4	1.5	3.5	16	2	Cook Lab - University of California at Davis	USA	North America	Wild relative	All other plants
Tracheophyta	Magnoliopsida	Fabales	Fabaceae	Cicer	reticulatum		90898	GCA_002896235.1	PRJNA418059		2018-01-23	2	715406915	109263	214934488	160	MaSuRCA v. 3.2.1; Canu v. 1.5; Miniasm v. 2; Pilon v. 1.22	PacBio; Illumina HiSeq	long	96.5	92.5	4	1.3	2.2	16	2	Cook Lab - University of California at Davis	USA	North America	Wild relative	All other plants
Tracheophyta	Magnoliopsida	Fabales	Fabaceae	Eperua	falcata		162769	GCA_900006205.1	PRJEB9879		2020-02-29	1	252364908	1111	85117507	58			short	20.8	20	0.8	33	46.2			INRA Avignon	France	Europe	Wild	All other plants
Tracheophyta	Magnoliopsida	Fabales	Fabaceae	Glycine	latifolia		45691	GCA_013407115.1	PRJNA412250		2020-07-13	1	939492075	53370	256523632	69	Supernova v. 1.1.5	Illumina HiSeq	short	95.5	50.5	45	1.5	3	40	2	United States Department of Agriculture	USA	North America	Wild relative	All other plants
Tracheophyta	Magnoliopsida	Fabales	Fabaceae	Glycine	soja	wild soybean	3848	GCA_004193775.2	PRJNA486704		2019-02-21	5	1013211804	3331191	762965890	77	MECAT v. Aug-2017	PacBio RSII; Illumina HiSeq	long	96	46.2	49.8	0.8	3.2	40	2	The Chinese University of Hong Kong	China	Asia	Wild relative	All other plants
Tracheophyta	Magnoliopsida	Fabales	Fabaceae	Glycine	tomentella	wooly glycine	44015	GCA_007407185.1	PRJNA437717		2019-07-24	1	1694090375	22464	535660076	77.5	DISCOVAR v. 52488	Illumina HiSeq	short	95.7	13.4	82.3	0.6	3.7	40	2	United States Department of Agriculture	USA	North America	Wild relative	All other plants
Tracheophyta	Magnoliopsida	Fabales	Fabaceae	Hylodesmum	podocarpum			GCA_026586105.1	PRJNA817236		2022-11-30		399072126	6138455				Oxford Nanopore PromethION; Illumina NovaSeq												Wild	All other plants
Tracheophyta	Magnoliopsida	Fabales	Fabaceae	Lotus	japonicus		34305	GCA_000181115.2	PRJDA28941		2015-09-04	1	394454697	25054	125296744	35	SOAPdenovo v. 1.04; GapCloser v. 1.10; PCAP.rep		short	86.4	74.6	11.8	7.1	6.5	12	2	Kazusa DNA Research Institute	Japan	Asia	Wild	All other plants
Tracheophyta	Magnoliopsida	Fabales	Fabaceae	Medicago	arabica			GCA_946800295.1	PRJEB55666		2022-09-15		3540631	316132																Wild	All other plants
Tracheophyta	Magnoliopsida	Fabales	Fabaceae	Medicago	ruthenica			GCA_018208015.1	PRJNA591060		2021-05-13		904130090	641657				Illumina HiSeq; PacBio; HI-C; 10x												Wild	All other plants
Tracheophyta	Magnoliopsida	Fabales	Fabaceae	Medicago	truncatula	barrel medic	3880	GCA_003473485.2	PRJNA431767		2018-09-12	7	429612362	23305320	339872423	109	CANU v. 1.3; PBcR v. wqs-8.3rc1; FALCON v. 0.7		long	96.8	93.1	3.7	1.3	1.9	16	2	INRA/CNRS	France	Europe	Wild	All other plants
Tracheophyta	Magnoliopsida	Fabales	Fabaceae	Nissolia	schottii		105944	GCA_003254905.1	PRJNA374770		2018-06-19	1	466098644	38598	148562331	664	Platanus v. 1	Illumina HiSeq	short	95.7	92.4	3.3	1.4	2.9			BGI	China	Asia	Wild	All other plants
Tracheophyta	Magnoliopsida	Fabales	Fabaceae	Oxytropis	ochrocephala			GCA_020916435.1	PRJNA771236		2021-11-22		958908507	1397088				Illumina NovaSeq; Oxford Nanopore PromethION												Wild	All other plants
Tracheophyta	Magnoliopsida	Fabales	Fabaceae	Prosopis	cineraria			GCF_029017545.1	PRJNA838117		2023-03-06		691392202	641556				Illumina HiSeq; Illumina NextSeq; PacBio RSII; PacBio Sequel												Wild	All other plants
Tracheophyta	Magnoliopsida	Fabales	Fabaceae	Saraca	asoca			GCA_026873985.1	PRJNA770455		2022-12-13		1651794440	5066				Illumina HiSeq 2500												Cultivated	All other plants
Tracheophyta	Magnoliopsida	Fabales	Fabaceae	Sesbania	bispinosa			GCA_026901365.1	PRJNA475612		2022-12-14		1038494862	1360972				PacBio												Wild	All other plants
Tracheophyta	Magnoliopsida	Fabales	Fabaceae	Spatholobus	suberectus		455371	GCA_004329165.1	PRJNA482912		2019-03-07	1	798470440	2052247	584359509		FALCON v. 3.1	PacBio Sequel	long	95.6	91.8	3.8	1.4	3			Guangxi Botanical Garden of Medicinal Plants	China	Asia	Wild	All other plants
Tracheophyta	Magnoliopsida	Fabales	Fabaceae	Trifolium	medium		97028	GCA_003490085.1	PRJNA315359		2018-09-06	1	492653238	292	769017987	23	ABySS v. 1.3.3	Illumina HiSeq	short	3.2	3.1	0.1	13.4	83.4	80	8	Masaryk University	Czech Republic	Europe	Wild	All other plants
Tracheophyta	Magnoliopsida	Fabales	Fabaceae	Trifolium	occidentale		74524	GCA_012979555.1	PRJNA521254		2020-05-07	1	500542700	16679	113557011	317	AllPaths v. DEC-2013	Illumina HiSeq	short	93.7	90.5	3.2	2.1	4.2			AgResearch Ltd	New Zealand	Oceania	Wild	All other plants
Tracheophyta	Magnoliopsida	Fabales	Fabaceae	Trifolium	subterraneum		3900	GCA_001742945.1	PRJDB2012		2016-07-20	2	471834188	21214	338612043	552.8	SOAPdenovo v. 2; Newbler v. 2.7; GAM-NGS; SSPACE	HiSeq1000; Hiseq2000; Miseq; Roche454	short	95.6	91.8	3.8	1.7	2.7	16	2	Lab. of Plant Genome Informatics, Department of Plant Genome Research, Kazusa DNA Research Institute	Japan	Asia	Wild	All other plants
Tracheophyta	Magnoliopsida	Fabales	Fabaceae	Vachellia	collinsii		284492	GCA_006871305.1	PRJNA470667		2019-07-10	1	461064704	8086	142840199	50	MaSuRCA v. 3.2.2	Illumina HiSeq	short	84.1	79.3	4.8	10.3	5.6			University of Pennsylvania	USA	North America	Wild	All other plants
Tracheophyta	Magnoliopsida	Fabales	Fabaceae	Vigna	hirtella			GCA_027742795.1	PRJNA716777		2023-01-11		474083933	61443				10x genomics sequencing technology												Wild relative	All other plants
Tracheophyta	Magnoliopsida	Fabales	Fabaceae	Vigna	marina					https://doi.org/10.1016/j.cj.2019.05.007	2019-10-05	1	365686126				Velvet (v.1.2.10)	Illumina	short								ICAR - Indian Institute of Pulses Research	India	Asia	Wild	All other plants
Tracheophyta	Magnoliopsida	Fabales	Fabaceae	Vigna	reflexopilosa			GCA_027742785.1	PRJNA705823		2023-01-12		985987933	1742536				PacBio Sequel												wild	All other plants
Tracheophyta	Magnoliopsida	Fagales	Betulaceae	Alnus	glutinosa		3517	GCA_003254965.1	PRJNA374770		2018-06-19	1	611874127	9564	182360989	326	Platanus v. 1	Illumina HiSeq	short	79.4	73.9	5.5	11.6	9	28	2	BGI	China	Asia	Wild	All other plants
Tracheophyta	Magnoliopsida	Fagales	Betulaceae	Alnus	rubra			GCA_028654335.1	PRJNA689849		2023-02-15		550765978	1988638				PacBio RSII												Wild	All other plants
Tracheophyta	Magnoliopsida	Fagales	Betulaceae	Betula	nana	alpine birch	216990	GCA_000327005.1	PRJEB576		2012-12-03	1	564011153	4884	174098777				short	75.7	73.2	2.5	11.2	13.1	28	2	QMUL	United Kingdom	Europe	Wild	All other plants
Tracheophyta	Magnoliopsida	Fagales	Betulaceae	Carpinus	fangiana		176857	GCA_006937295.1	PRJNA548027		2019-07-29	1	381948906	127053	279982444	200	Platanus v. 1.2.1; HaploMerger2 v. 20151124	Illumina HiSeq	short	93.8	91.8	2	2	4.2			Lanzhou University	China	Asia	Wild	All other plants
Tracheophyta	Magnoliopsida	Fagales	Betulaceae	Corylus	heterophylla		80754	GCA_016403345.1	PRJNA655406		2020-12-26	1	370750808	2068510	104260924	101	wtdbg2 v. 2.2	Oxford Nanopore MinION	long	91	88.8	2.2	2.6	6.4			Chinese Academy of Forestry	China	Asia	Wild relative	All other plants
Tracheophyta	Magnoliopsida	Fagales	Betulaceae	Ostrya	chinensis					https://doi.org/10.1038/s41467-018-07913-4	2018-12-21	1	371600000	13650	386000000		Platanus v1.2.4	Illumina HiSeq	short								Sichuan University	China	Asia	Wild	All other plants
Tracheophyta	Magnoliopsida	Fagales	Betulaceae	Ostrya	rehderiana					https://doi.org/10.1038/s41467-018-07913-5	2018-12-22		366200000	21960	386000000		Platanus v1.2.4	Illumina HiSeq	short								Sichuan University	China	Asia	Wild	All other plants
Tracheophyta	Magnoliopsida	Fagales	Casuarinaceae	Casuarina	cunninghamiana			GCA_028551485.1	PRJNA796484		2023-02-08		293483606	2212262				PacBio Sequel												Wild	All other plants
Tracheophyta	Magnoliopsida	Fagales	Casuarinaceae	Casuarina	glauca	swamp oak	3522	GCA_003255045.1	PRJNA374770		2018-06-19	1	282810774	101670	86672918	890	SOAPdenovo v. 1	Illumina HiSeq	short	96.4	93.7	2.7	1.3	2.3	18	2	BGI	China	Asia	Wild	All other plants
Tracheophyta	Magnoliopsida	Fagales	Fagaceae	Fagus	crenata	Japanese beech	28929	GCA_014362285.1	PRJDB8757		2020-08-19	1	799350261	27225	236869493	45	Supernova v. 2.0.0	illumina Novaseq6000	short	89.5	10.8	78.7	4.6	5.9			Graduate School and Faculty of Bioresources, Mie University: Graduate School of Bioagricultural Sciences, Nagoya University	Japan	Asia	Wild	All other plants
Tracheophyta	Magnoliopsida	Fagales	Fagaceae	Quercus	aquifolioides			GCA_019022515.1	PRJNA694730		2021-06-24		926487586	1374808				PacBio RSII; Illumina												Wild	All other plants
Tracheophyta	Magnoliopsida	Fagales	Fagaceae	Quercus	berberidifolia			GCA_028535815.1	PRJNA887129		2023-02-07		801701692	25162516				PacBio Sequel II; PacBio Sequel IIe; Dovetails OmniC; Illumina NovaSeq												Wild	All other plants
Tracheophyta	Magnoliopsida	Fagales	Fagaceae	Quercus	bicolor			GCA_025762765.1	PRJNA807626		2022-10-19		811492352	4204				Illumina												Wild	All other plants
Tracheophyta	Magnoliopsida	Fagales	Fagaceae	Quercus	dentata			GCA_028216015.1	PRJNA781072		2023-01-30		893536971	4879047				ONT												Wild	All other plants
Tracheophyta	Magnoliopsida	Fagales	Fagaceae	Quercus	gilva			GCA_023621385.1	PRJNA833760		2022-06-02		889842715	28322169				PacBio Sequel												Wild	All other plants
Tracheophyta	Magnoliopsida	Fagales	Fagaceae	Quercus	glauca			GCA_023736055.1	PRJNA833751		2022-06-16		903125783	7602045				PacBio Sequel												Wild	All other plants
Tracheophyta	Magnoliopsida	Fagales	Fagaceae	Quercus	mongolica	Mongolian oak	103485	GCA_011696235.1	PRJNA609556		2020-03-25	1	809993317	2446788	226218024	103.1	FALCON v. 2.0	PacBio Sequel	long	92.4	87.1	5.3	1.7	5.9			Shenyang Agricultural University	China	Asia	Wild	All other plants
Tracheophyta	Magnoliopsida	Fagales	Fagaceae	Quercus	tomentella			GCA_028535165.1	PRJNA887122		2023-02-07		774886980	21984091				PacBio Sequel IIe; Dovetail's OmniC; Illumina NovaSeq												Wild	All other plants
Tracheophyta	Magnoliopsida	Fagales	Fagaceae	Quercus	wislizeni			GCA_023055345.1	PRJNA819168		2022-04-19		724823050	8017535				PacBio Sequel II; PacBio Sequel IIe; Dovetail's OmniC; Illumina NovaSeq												Wild	All other plants
Tracheophyta	Magnoliopsida	Fagales	Juglandaceae	Juglans	californica			GCA_023349395.1	PRJNA807334		2022-05-12		551065703	30178554				PacBio Sequel IIe; Dovetails OmniC; Illumina NovaSeq												Wild relative	All other plants
Tracheophyta	Magnoliopsida	Fagales	Juglandaceae	Juglans	cathayensis		91213	GCA_003122765.1	PRJNA445704		2018-05-14	1	600151230	34601	178980039	160	MaSuRCA v. 2.3.3; SOAPdenovo2 v. 2.04	Illumina	short	82.9	70.1	12.8	4.7	12.4			University of California Davis	USA	North America	Wild relative	All other plants
Tracheophyta	Magnoliopsida	Fagales	Juglandaceae	Juglans	mandshurica		91218	GCA_002916435.1	PRJNA356989		2018-02-05	1	558070702	114334	171755985	90	AllPaths v. 47417	Illumina HiSeq	short	96	87.1	8.9	1.4	2.6			Beijing Normal University	China	Asia	Wild	All other plants
Tracheophyta	Magnoliopsida	Fagales	Juglandaceae	Juglans	microcarpa		2249226	GCA_004785585.1	PRJNA413991		2019-04-16	2	534671929	15066219	152952665	47	FALCON v. 0.4.2	PacBio	long	95	88.9	6.1	1.6	3.4			University of California	USA	North America	Wild	All other plants
Tracheophyta	Magnoliopsida	Fagales	Juglandaceae	Juglans	sigillata		224355	GCA_003123805.1	PRJNA445704		2018-05-14	1	648117419	39492	194692147	300	MaSuRCA v. 2.3.3; SOAPdenovo2 v. 2.04	Illumina	short	91.6	85.2	6.4	4.2	4.2			University of California Davis	USA	North America	Wild relative	All other plants
Tracheophyta	Magnoliopsida	Fagales	Juglandaceae	Pterocarya	stenoptera		91225	GCA_003123785.1	PRJNA445704		2018-05-14	1	955600900	37442	289738255	300	MaSuRCA v. 2.3.3; SOAPdenovo2 v. 2.04	Illumina	short	90.2	52.7	37.5	4.1	5.7			University of California Davis	USA	North America	Wild	All other plants
Tracheophyta	Magnoliopsida	Gentianales	Apocynaceae	Asclepias	syriaca		48545	GCA_002018285.1	PRJNA210776		2017-03-03	1	236770010	1505	76380740	80.4	Platanus v. 1.2.1; SCUBAT v. 2015-12-17		short	76.9	76.1	0.8	13.9	9.2		2	Oregon State University	USA	North America	Wild	All other plants
Tracheophyta	Magnoliopsida	Gentianales	Apocynaceae	Rhazya	stricta		396313	GCA_001752375.1	PRJNA291945		2016-10-04	1	274354041	86911	82753160	112	Allpaths-LG v. 44837	PacBio RS	long	95.3	94.4	0.9	1.5	3.2			King Abdulaziz University	Saudi Arabia	Asia	Wild	All other plants
Tracheophyta	Magnoliopsida	Gentianales	Apocynaceae	Voacanga	thouarsii			GCA_026120185.1	PRJNA860765		2022-11-10		1351252803	2906314				Oxford Nanopore PromethION; Illumina NovaSeq												Wild	All other plants
Tracheophyta	Magnoliopsida	Gentianales	Gelsemiaceae	Gelsemium	elegans					https://doi.org/10.1016/j.apsb.2019.08.004	2020-02-01		331800000	10140000	338031359		Canu v1.7.121 and WTDBG v1.2.8	Oxfrod nanopore and illumina	long								Hunan Agricultural University	China	Asia	Wild	All other plants
Tracheophyta	Magnoliopsida	Gentianales	Gelsemiaceae	Gelsemium	sempervirens					https://doi.org/10.1002/cbic.201800592	2018-10-09	1															Michigan State University	USA	North America	Wild	All other plants
Tracheophyta	Magnoliopsida	Gentianales	Rubiaceae	Coffea	eugenioides		49369	GCA_003713205.1	PRJNA497891		2018-11-08	2	699903961	204058	187012916	160	MaSuRCA v. 3.2.4; FALCON-Unzip v. 0.9	Illumina HiSeq; PacBio RS; 10x Chromium	long	95.8	89.4	6.4	1.6	2.6	22	2	Johns Hopkins University	USA	North America	Wild relative	All other plants
Tracheophyta	Magnoliopsida	Gentianales	Rubiaceae	Coffea	humblotiana			GCA_023065735.1	PRJNA665152		2022-04-22		418074721	1461164				PacBio RSII; Illumina HiSeq												Wild relative	All other plants
Tracheophyta	Magnoliopsida	Gentianales	Rubiaceae	Galium	porrigens		2292676	GCA_012274505.1	PRJNA484218		2020-04-13	1	434509153	1700	140337714	6	CLC NGS Cell v. 8.0	Illumina NextSeq	short	72.7	69.9	2.8	15.6	11.7			Dylan Burge Biodiversity Consulting	USA	North America	Wild	All other plants
Tracheophyta	Magnoliopsida	Gentianales	Rubiaceae	Gynochthodes	officinalis			GCA_020080225.1	PRJNA625354		2021-09-24		484869040	3605146				Oxford Nanopore PromethION; Illumina NovaSeq												Wild	All other plants
Tracheophyta	Magnoliopsida	Gentianales	Rubiaceae	Ophiorrhiza	pumila					https://doi.org/10.1038/s41467-020-20508-2	2021-01-11		439900000	18490000			Canu	PacBio	long								Chiba University	Japan	Asia	Wild	All other plants
Tracheophyta	Magnoliopsida	Gentianales	Rubiaceae	Sherardia	arvensis			GCA_948329965.1	PRJEB59032		2023-01-28		7823536	28157				PacBio,Arima2												Wild	All other plants
Tracheophyta	Magnoliopsida	Geraniales	Geraniaceae	Geranium	maculatum			GCA_028566255.1	PRJNA807627		2023-02-09		400259620	1410				Illumina												Wild	All other plants
Tracheophyta	Magnoliopsida	Huerteales	Tapisciaceae	Tapiscia	sinensis					https://doi.org/10.1038/s41438-020-00414-w	2020-12-01		410000000	1757	427770000		FALCON	PacBio and Illumina	long								Northwest University	China	Asia	Wild	All other plants
Tracheophyta	Magnoliopsida	Icacinales	Icacinaceae	Nothapodytes	nimmoniana		159386	GCA_002091855.1	PRJDB4994		2017-04-03	1	1365272	785	450511		Newbler v. 2.6	454 GS junior+ system	short	0	0	0	0	100			Hokkaido Regional Breeding Center, Forest Tree Breeding Center	Japan	Asia	Wild	All other plants
Tracheophyta	Magnoliopsida	Lamiales	Acanthaceae	Avicennia	marina		1381980	GCA_900174615.1	PRJEB8422		2020-03-09	3	458310972	2226468	145626340	174			long	94.9	90.5	4.4	1.7	3.4			Zhang Zhang	China	Asia	Wild	All other plants
Tracheophyta	Magnoliopsida	Lamiales	Acanthaceae	Ruellia	speciosa		441023	GCA_001909325.1	PRJNA326965		2016-12-20	1	740035655	1201	252161976	108	MaSuRCA v. 3.1.0	Illumina HiSeq	short	45.6	43.1	2.5	25.9	28.5			University of Colorado-Boulder	USA	North America	Wild	All other plants
Tracheophyta	Magnoliopsida	Lamiales	Acanthaceae	Strobilanthes	cusia					https://doi.org/10.1111/tpj.14992	2020-09-27		865000000														Chinese Academy of Sciences	China	Asia	Wild	All other plants
Tracheophyta	Magnoliopsida	Lamiales	Bignoniaceae	Handroanthus	guayacan		429699	GCA_014898755.1	PRJNA614908		2020-10-20	1	339723547	12476	212639256	129	Meraculous v. 2.2; HiRise Chicago v. June-2019	Illumina HiSeq	short	86.7	84.7	2	4.9	8.4			Louisiana State University	USA	North America	Wild	All other plants
Tracheophyta	Magnoliopsida	Lamiales	Bignoniaceae	Jacaranda	copaia		228396	GCA_014898725.1	PRJNA614908		2020-10-20	1	616158746	36735	391168610	104	Meraculous v. 2.2; HiRise Chicago v. August-2018	Illumina HiSeq	short	95.4	91.9	3.5	1.4	3.2			Louisiana State University	USA	North America	Wild	All other plants
Tracheophyta	Magnoliopsida	Lamiales	Gesneriaceae	Dorcoceras	hygrometricum		472368	GCA_001598015.1	PRJNA182117		2016-04-28	1	1521360707	11632	1092482484	287	SOAPdenovo v. 2.04	Illumina HiSeq; 454	short	83.9	82.2	1.7	2.1	14			BGI-Shenzhen	China	Asia	Wild	All other plants
Tracheophyta	Magnoliopsida	Lamiales	Gesneriaceae	Primulina	eburnea			GCA_022965805.1	PRJNA716152		2022-04-13		812379215	1499987				PacBio RSII; Illumina HiSeq												Wild	All other plants
Tracheophyta	Magnoliopsida	Lamiales	Gesneriaceae	Primulina	huaijiensis		1492673	GCA_012295235.1	PRJNA532462		2020-04-15	1	469801272	92058	131897886	530	SOAPdenovo v. 2	Illumina HiSeq	short	94.2	76.8	17.4	1.5	4.3	36	2	scbg	China	Asia	Wild	All other plants
Tracheophyta	Magnoliopsida	Lamiales	Gesneriaceae	Primulina	tabacum			GCA_025594145.1	PRJNA716147		2022-10-06		804232818	3476787				Illumina NovaSeq; PacBio RSII												Wild	All other plants
Tracheophyta	Magnoliopsida	Lamiales	Lamiaceae	Mentha	longifolia	horsemint	38859	GCA_001642375.1	PRJNA310613		2016-05-11	1	353287234	2761	116096379	33	MaSuRCA v. 2.2.1	Illumina GAIIx; Illumina HiSeq; PacBio	long	51.8	46.9	4.9	25.2	23	24	2	Oregon State University	USA	North America	Wild	All other plants
Tracheophyta	Magnoliopsida	Lamiales	Lamiaceae	Ocimum	sanctum					https://doi.org/10.1186/s12864-015-1640-z	2015-05-28		401803260	12769			Edena v3.1; SSPACE-2.03	Roche 454 and Illumina									CSIR-Central Institute of Medicinal and Aromatic Plants	India	Asia	Wild	All other plants
Tracheophyta	Magnoliopsida	Lamiales	Lamiaceae	Ocimum	tenuiflorum	holy basil	204149	GCA_001278415.1	PRJNA223343		2015-09-02	2	332616730	5674	109662014	13.94	SOAPdenovo v. 2	Illumina HiSeq	short	70	65.6	4.4	18.2	11.8	36		Centre for Cellular and Molecular Plateforms	India	Asia	Wild	All other plants
Tracheophyta	Magnoliopsida	Lamiales	Lamiaceae	Perilla	citriodora		121094	GCA_004303085.1	PRJNA431006		2019-02-26	1	618797171	80066	193305260	120	SOAPdenovo v. 1.0	Illumina HiSeq	short	96.1	91.5	4.6	1	2.9			Institute of Chinese Materia Medica	China	Asia	Wild	All other plants
Tracheophyta	Magnoliopsida	Lamiales	Lamiaceae	Pogostemon	cablin	patchouli	28511	GCA_003675935.1	PRJNA471952		2018-10-23	1	1916685124	34817	561018539	168	SOAPdenovo v. 2.04	Illumina HiSeq	short	91.8	15.8	76	0.8	7.4			DNA Stories Bioinformatics Center	China	Asia	Wild	All other plants
Tracheophyta	Magnoliopsida	Lamiales	Lamiaceae	Scutellaria	galericulata			GCA_946800675.1	PRJEB55661		2022-09-15		12118684	2245896																	All other plants
Tracheophyta	Magnoliopsida	Lamiales	Lamiaceae	Thymus	quinquecostatus			GCA_024222315.1	PRJNA690675		2022-07-13		528675121	8059748				PacBio RS												Wild	All other plants
Tracheophyta	Magnoliopsida	Lamiales	Lentibulariaceae	Genlisea	aurea		192259	GCA_000441915.1	PRJNA208769		2013-07-31	1	43357795	5761	63823397	300	CLC Genomics Workbench v. 5.5	Illumina HiSeq	short	73	72.3	0.7	13.2	13.8			Lomonosov Moscow State University, Evolutionary Genomics Laboratory	Russia	Asia	Wild	All other plants
Tracheophyta	Magnoliopsida	Lamiales	Lentibulariaceae	Pinguicula	moranensis			GCA_028565015.1	PRJNA790950		2023-02-09		816101522	5093				Illumina												Wild	All other plants
Tracheophyta	Magnoliopsida	Lamiales	Lentibulariaceae	Pinguicula	primuliflora			GCA_025802335.1	PRJNA790951		2022-10-23		404192229	8453				Illumina												Wild	All other plants
Tracheophyta	Magnoliopsida	Lamiales	Lentibulariaceae	Utricularia	gibba	humped bladderwort	13748	GCA_002189035.1	PRJNA383049		2017-06-12	1	100232236	3446356	26745185	19	HGAP v. 3	PacBio	long	91.6	88.6	3	2	6.4			University at Buffalo, SUNY	USA	North America	Wild	All other plants
Tracheophyta	Magnoliopsida	Lamiales	Lentibulariaceae	Utricularia	reniformis		192314	GCA_009725065.1	PRJNA290588		2019-12-02	1	304538963	160882	93715150	150	MaSuRCA v. 3.2.8; SSPACE v. 3.0; Platanus v. 1.2.4; GapCloser v. 1.12; REAPR v. 1.0.18	Illumina MiSeq	short	89.5	64.5	25	2	8.5			UNESP-FCAV	Brazil	South America	Wild	All other plants
Tracheophyta	Magnoliopsida	Lamiales	Linderniaceae	Craterostigma	plantagineum			GCA_027422505.1	PRJNA907302		2022-12-27		1716723822	5403000				PacBio HiFi												Wild	All other plants
Tracheophyta	Magnoliopsida	Lamiales	Linderniaceae	Lindernia	brevidens		263965	GCA_004919715.1	PRJNA489464		2019-04-29	1	266104577	3684939	270000000	80.3	CANU v. 1.4	PacBio Sequel	long	96.5	92.1	4.4	0.6	2.9			Michigan State University	USA	North America	Wild	All other plants
Tracheophyta	Magnoliopsida	Lamiales	Linderniaceae	Lindernia	subracemosa					https://doi.org/10.1105/tpc.18.00517	2018-10-25	1	246000000	1900000	250000000		CANU v. 1.4	PacBio Sequel	long	96.5	92.1	4.4	0.6	2.9			Michigan State University	USA	North America	Wild	All other plants
Tracheophyta	Magnoliopsida	Lamiales	Oleaceae	Forsythia	suspensa		126418	GCA_013103335.1	PRJNA562106		2020-05-15	1	737470202	7333645	231939145	113.1	WTDBG2 v. 2018-09-24	Nanopore; ONT; Promethion	long	93.7	88.9	4.8	2	4.3			Henan Agricultural University	China	Asia	Wild	All other plants
Tracheophyta	Magnoliopsida	Lamiales	Oleaceae	Fraxinus	albicans		102695	GCA_903798335.1	PRJEB20151		2020-06-16	1	712275703	7302	235161229	68			short	78.8	69.6	9.2	12.4	8.8			QMUL	United Kingdom	Europe	Wild	All other plants
Tracheophyta	Magnoliopsida	Lamiales	Oleaceae	Fraxinus	anomala	single-leaf ash	56041	GCA_903798345.1	PRJEB20151		2020-06-16	1	655756233	9631	214906942	80			short	81.7	71	10.7	10.7	7.6			QMUL	United Kingdom	Europe	Wild	All other plants
Tracheophyta	Magnoliopsida	Lamiales	Oleaceae	Fraxinus	baroniana		1616475	GCA_903798355.1	PRJEB20151		2020-06-16	1	716456892	5944	236144072	58			short	73.4	64.5	8.9	15.7	10.9			QMUL	United Kingdom	Europe	Wild	All other plants
Tracheophyta	Magnoliopsida	Lamiales	Oleaceae	Fraxinus	cuspidata	fragrant ash	56042	GCA_903798385.1	PRJEB20151		2020-06-16	1	623191050	15935	203476571	73			short	86.5	76	10.5	7.4	6.1			QMUL	United Kingdom	Europe	Wild	All other plants
Tracheophyta	Magnoliopsida	Lamiales	Oleaceae	Fraxinus	dipetala		126365	GCA_902829195.1	PRJEB20151		2020-04-15	1	586418090	4042	193036659	57			short	62	55.5	6.5	21.7	16.3			QMUL	United Kingdom	Europe	Wild	All other plants
Tracheophyta	Magnoliopsida	Lamiales	Oleaceae	Fraxinus	floribunda	duo hua qin	490840	GCA_903798395.1	PRJEB20151		2020-06-16	1	710021870	5539	234637738	58			short	74.6	66.6	8	14.3	11.1			QMUL	United Kingdom	Europe	Wild	All other plants
Tracheophyta	Magnoliopsida	Lamiales	Oleaceae	Fraxinus	gooddingii		490841	GCA_903798285.1	PRJEB20151		2020-06-16	1	904239620	10247	279759215	64			short	86.8	74.6	12.2	4.5	8.7			QMUL	United Kingdom	Europe	Wild	All other plants
Tracheophyta	Magnoliopsida	Lamiales	Oleaceae	Fraxinus	greggii		126366	GCA_903798315.1	PRJEB20151		2020-06-16	1	694270417	4174	230205423	35			short	67.3	60.2	7.1	19.3	13.4			QMUL	United Kingdom	Europe	Wild	All other plants
Tracheophyta	Magnoliopsida	Lamiales	Oleaceae	Fraxinus	griffithii		880137	GCA_903798305.1	PRJEB20151		2020-06-16	1	739500321	6869	243937487	43			short	72.8	66.1	6.7	12.2	15			QMUL	United Kingdom	Europe	Wild	All other plants
Tracheophyta	Magnoliopsida	Lamiales	Oleaceae	Fraxinus	paxiana	qin ling qin	490846	GCA_902829205.1	PRJEB20151		2020-04-15	1	627817371	2646	207725404	39			short	56.4	51.8	4.6	23.4	20.2			QMUL	United Kingdom	Europe	Wild	All other plants
Tracheophyta	Magnoliopsida	Lamiales	Oleaceae	Fraxinus	platypoda		56030	GCA_903798405.1	PRJEB20151		2020-06-16	1	610878706	7424	201072056	60			short	78.7	69.7	9	12.8	8.5			QMUL	United Kingdom	Europe	Wild	All other plants
Tracheophyta	Magnoliopsida	Lamiales	Oleaceae	Fraxinus	velutina	velvet ash	56038	GCA_902837555.1	PRJEB20151		2020-04-22	1	652299147	2997	215161711	48			short	59.6	54	5.6	22.4	18			QMUL	United Kingdom	Europe	Wild	All other plants
Tracheophyta	Magnoliopsida	Lamiales	Oleaceae	Fraxinus	xanthoxyloides		126421	GCA_903798325.1	PRJEB20151		2020-06-16	1	622795326	5438	205470248	39			short	65.3	59.2	6.1	19.7	15			QMUL	United Kingdom	Europe	Wild	All other plants
Tracheophyta	Magnoliopsida	Lamiales	Orobanchaceae	Euphrasia	arctica		474999	GCA_014843705.1	PRJNA624746		2020-10-05	1	505373722	8738	164025895	100	SPAdes v. MAR-2019	Illumina HiSeq; PacBio RSII	long	79.3	16.2	63.1	9.6	11.1			University of Edinburgh	Scotland	Europe	Wild	All other plants
Tracheophyta	Magnoliopsida	Lamiales	Orobanchaceae	Phtheirospermum	japonicum		374723	GCA_014905375.1	PRJDB3858		2020-10-01	1	1226894857	30961	868042843	83	allpaths-lg v. R49856; Pbjelly (in PBSuite) v. 14.9.9	illumina HiSeq2000; PacBio RS	long	91	87.4	3.6	2.6	6.4			RINEN center for sustainable resource science	Japan	Asia	Domesticated	All other plants
Tracheophyta	Magnoliopsida	Lamiales	Orobanchaceae	Rehmannia	glutinosa	Chinese foxglove	99300	GCA_016081115.1	PRJNA631301		2020-12-15	1	2646829160	67224	784357324	31	wtbdg2 v. 2.4	Illumina; Nanopore	long	54.9	48	6.9	11.2	33.9			Henan University of Chinese Medicine	China	Asia	Wild	All other plants
Tracheophyta	Magnoliopsida	Lamiales	Orobanchaceae	Striga	asiatica	witchweed	4170	GCA_008636005.1	PRJDB4996		2019-09-20	1	471563096	37558	375356004	143	Platanus ver1.2.4,SSPACE ver2.0	illumina HiSeq2000; ABI 3730x1	short	93.2	86.8	6.4	2	4.8			Graduate School of Biological Science, Nara Institute of Science and Technology	Japan	Asia	Feral	All other plants
Tracheophyta	Magnoliopsida	Lamiales	Orobanchaceae	Striga	hermonthica			GCA_902706635.1	PRJEB35606		2022-06-10		962481565	7687																Feral	All other plants
Tracheophyta	Magnoliopsida	Lamiales	Pedaliaceae	Sesamum	schinzianum			GCA_027475655.1	PRJNA790654		2023-01-03		704497739	7740107				PacBio RSII												Wild relative	All other plants
Tracheophyta	Magnoliopsida	Lamiales	Phrymaceae	Erythranthe	guttata	spotted monkey flower	4155	GCA_000504015.1	PRJNA13880		2014-04-02	2	321641293	45432	235111849		ARACHNE v. 2007101641HA	ABI3730	short	95.7	92.4	3.3	1.4	2.9			DOE Joint Genome Institute	USA	North America	Wild	All other plants
Tracheophyta	Magnoliopsida	Lamiales	Phrymaceae	Erythranthe	luteus					https://doi.org/10.1105/tpc.17.00010	2017-08-16		410000000	283000	660000000		ALLPATHS-LG assembler v45395	Illumina	short								Michigan State University	USA	North America	Wild	All other plants
Tracheophyta	Magnoliopsida	Lamiales	Plantaginaceae	Antirrhinum	majus					Nature plants: https://doi.org/10.1038/s41477-018-0349-9	2019-01-28		510200000	730000	520000000			PacBio and Illumina	long								Chinese Academy of Sciences	China	Asia	Wild	All other plants
Tracheophyta	Magnoliopsida	Lamiales	Plantaginaceae	Linaria	vulgaris			GCA_948329855.1	PRJEB59031		2023-01-28		763536397	1266631				PacBio,Arima2												Cultivated	All other plants
Tracheophyta	Magnoliopsida	Lamiales	Plantaginaceae	Misopates	orontium			GCA_946800315.1	PRJEB55658		2022-09-15		361008136	13838486				PacBio,Arima2												Wild	All other plants
Tracheophyta	Magnoliopsida	Lamiales	Plantaginaceae	Penstemon	barbatus		160364	GCA_003313485.1	PRJNA479669		2018-07-11	1	696306108	43419	210336510	10	Canu v. NOV-2016	Illumina; PacBio	long	93	76.8	16.2	2.3	4.7	16	2	University of Kansas	USA	North America	Wild	All other plants
Tracheophyta	Magnoliopsida	Lamiales	Plantaginaceae	Penstemon	centranthifolius		69924	GCA_000737435.1	PRJNA242923		2014-08-04	1	4471593	752	1486204		Newbler v. 2.8	454	short	0	0	0	0.1	99.9			Ohio State University	USA	North America	Wild	All other plants
Tracheophyta	Magnoliopsida	Lamiales	Plantaginaceae	Penstemon	grinnellii		388155	GCA_000737425.1	PRJNA242923		2014-08-04	1	3663524	780	1216072		Newbler v. 2.8	454	short	0	0	0	0	100	16	2	Ohio State University	USA	North America	Wild	All other plants
Tracheophyta	Magnoliopsida	Lamiales	Plantaginaceae	Plantago	lanceolata			GCA_028659135.1	PRJNA649873		2023-02-16		1199695342	720				Illumina HiSeq												Wild	All other plants
Tracheophyta	Magnoliopsida	Lamiales	Plantaginaceae	Plantago	major			GCA_026545765.1	PRJNA747114		2022-12-02		671064317	8715545				Oxford Nanopore PromethION												Wild	All other plants
Tracheophyta	Magnoliopsida	Lamiales	Plantaginaceae	Plantago	ovata			GCA_028274465.1	PRJNA732452		2023-01-30		500939359	249856				PacBio Sequel; Illumina												Wild	All other plants
Tracheophyta	Magnoliopsida	Lamiales	Scrophulariaceae	Buddleja	alternifolia			GCA_019426215.1	PRJNA577174		2021-07-30		853114234	2020346				PacBio Sequel												Wild	All other plants
Tracheophyta	Magnoliopsida	Laurales	Calycanthaceae	Chimonanthus	salicifolius		300219	GCA_013350335.1	PRJNA602413		2020-06-16	1	853434300	2121821	239158849	532	FALCON v. 0.3; Pilon v. 1.16; FragScaff v. 140324.1; LACHESIS v. 1	PacBio; Illumina; 10X Genomics; Hi-C	long	88.2	85	3.2	4.2	7.6			Shanghai Normal University	China	Asia	Wild	All other plants
Tracheophyta	Magnoliopsida	Laurales	Lauraceae	Cinnamomum	micranthum		337451	GCA_003546025.1	PRJNA477266		2018-09-11	1	730416403	498920	561048930	85	FALCON v. 0.5.0	PacBio	long	91.3	88	3.3	2.9	5.8			Academia Sinica	Taiwan	Asia	Wild	All other plants
Tracheophyta	Magnoliopsida	Magnoliales	Magnoliaceae	Magnolia	ashei		86777	GCA_003571905.1	PRJNA412672		2018-09-17	1	284511610	1143	95582970		CLC NGS Cell v. July-2015	Illumina MiSeq	short	4.1	4	0.1	13.7	82.2			U.S. National Arboretum	USA	North America	Wild	All other plants
Tracheophyta	Magnoliopsida	Magnoliopsida	Caryophyllales	Nepenthes	alata			GCA_028571085.1	PRJNA790946		2023-02-09		1317874710	4031				Illumina												Wild	All other plants
Tracheophyta	Magnoliopsida	Malpighiales	Erythroxylaceae	Erythroxylum	acuminatum			GCA_026284645.1	PRJNA713367		2022-11-22		520944951	6919				Illumina												Wild relative	All other plants
Tracheophyta	Magnoliopsida	Malpighiales	Erythroxylaceae	Erythroxylum	alaternifolium			GCA_027478495.1	PRJNA713369		2022-12-28		1140126728	7494				Illumina												Wild relative	All other plants
Tracheophyta	Magnoliopsida	Malpighiales	Erythroxylaceae	Erythroxylum	anguifugum			GCA_027478595.1	PRJNA713550		2022-12-28		1398820599	2257				Illumina												Wild relative	All other plants
Tracheophyta	Magnoliopsida	Malpighiales	Erythroxylaceae	Erythroxylum	areolatum			GCA_024520975.1	PRJNA713551		2022-08-03		1181221997	5656				Illumina												Wild relative	All other plants
Tracheophyta	Magnoliopsida	Malpighiales	Erythroxylaceae	Erythroxylum	baracoense			GCA_025629805.1	PRJNA659773		2022-10-08		674802793	12207				Illumina												Wild relative	All other plants
Tracheophyta	Magnoliopsida	Malpighiales	Erythroxylaceae	Erythroxylum	bequaertii			GCA_024520955.1	PRJNA713553		2022-08-03		1069373744	3827				Illumina												Wild relative	All other plants
Tracheophyta	Magnoliopsida	Malpighiales	Erythroxylaceae	Erythroxylum	brevipes			GCA_027479065.1	PRJNA713554		2022-12-28		934220684	5485				Illumina												Wild relative	All other plants
Tracheophyta	Magnoliopsida	Malpighiales	Erythroxylaceae	Erythroxylum	carthagenense			GCA_026413575.1	PRJNA713555		2022-11-27		1260607981	4402				Illumina												Wild relative	All other plants
Tracheophyta	Magnoliopsida	Malpighiales	Erythroxylaceae	Erythroxylum	cassinoides			GCA_027478405.1	PRJNA713557		2022-12-28		1151891947	4211				Illumina												Wild relative	All other plants
Tracheophyta	Magnoliopsida	Malpighiales	Erythroxylaceae	Erythroxylum	cataractarum			GCA_024703695.1	PRJNA676102		2022-08-16		1016121320	6345				Illumina												Wild relative	All other plants
Tracheophyta	Magnoliopsida	Malpighiales	Erythroxylaceae	Erythroxylum	citrifolium			GCA_026284465.1	PRJNA713558		2022-11-22		1079479909	5375				Illumina												Wild relative	All other plants
Tracheophyta	Magnoliopsida	Malpighiales	Erythroxylaceae	Erythroxylum	coca			GCA_027123465.1	PRJNA676123		2022-12-20		1075401999	4582				Illumina												Cultivated	All other plants
Tracheophyta	Magnoliopsida	Malpighiales	Erythroxylaceae	Erythroxylum	confusum			GCA_027576795.1	PRJNA713564		2023-01-06		1475022809	1057				Illumina												Wild relative	All other plants
Tracheophyta	Magnoliopsida	Malpighiales	Erythroxylaceae	Erythroxylum	coriaceum			GCA_026874005.1	PRJNA713565		2022-12-13		1397282891	2969				Illumina												Wild relative	All other plants
Tracheophyta	Magnoliopsida	Malpighiales	Erythroxylaceae	Erythroxylum	daphnites			GCA_024707465.1	PRJNA713566		2022-08-17		1019962703	1226				Illumina												Wild relative	All other plants
Tracheophyta	Magnoliopsida	Malpighiales	Erythroxylaceae	Erythroxylum	densum			GCA_024678245.1	PRJNA713567		2022-08-15		961004938	1938				Illumina												Wild relative	All other plants
Tracheophyta	Magnoliopsida	Malpighiales	Erythroxylaceae	Erythroxylum	divaricatum			GCA_025434745.1	PRJNA713569		2022-09-27		883245493	2698				Illumina												Wild relative	All other plants
Tracheophyta	Magnoliopsida	Malpighiales	Erythroxylaceae	Erythroxylum	domingense			GCA_025594535.1	PRJNA713570		2022-10-05		1013032577	3182				Illumina												Wild relative	All other plants
Tracheophyta	Magnoliopsida	Malpighiales	Erythroxylaceae	Erythroxylum	echinodendron			GCA_027575705.1	PRJNA659774		2023-01-06		767749503	12344				Illumina												Wild relative	All other plants
Tracheophyta	Magnoliopsida	Malpighiales	Erythroxylaceae	Erythroxylum	engleri			GCA_026770405.1	PRJNA713571		2022-12-09		592835783	8413				454												Wild relative	All other plants
Tracheophyta	Magnoliopsida	Malpighiales	Erythroxylaceae	Erythroxylum	fimbriatum			GCA_026770325.1	PRJNA713572		2022-12-09		623510135	4659				Illumina												Wild relative	All other plants
Tracheophyta	Magnoliopsida	Malpighiales	Erythroxylaceae	Erythroxylum	flavicans			GCA_027576715.1	PRJNA659775		2023-01-06		692604850	10428				Illumina												Wild relative	All other plants
Tracheophyta	Magnoliopsida	Malpighiales	Erythroxylaceae	Erythroxylum	foetidum			GCA_026546835.1	PRJNA713574		2022-11-30		616342432	6579				454												Wild relative	All other plants
Tracheophyta	Magnoliopsida	Malpighiales	Erythroxylaceae	Erythroxylum	glaucum			GCA_026937615.1	PRJNA713575		2022-12-16		679154669	2412				Illumina												Wild relative	All other plants
Tracheophyta	Magnoliopsida	Malpighiales	Erythroxylaceae	Erythroxylum	gonoclados			GCA_026770305.1	PRJNA659777		2022-12-09		524222178	1547				Illumina												Wild relative	All other plants
Tracheophyta	Magnoliopsida	Malpighiales	Erythroxylaceae	Erythroxylum	gracilipes			GCA_026413385.1	PRJNA675297		2022-11-27		592835783	8413				Illumina												Wild relative	All other plants
Tracheophyta	Magnoliopsida	Malpighiales	Erythroxylaceae	Erythroxylum	guanchezii			GCA_025629825.1	PRJNA713578		2022-10-08		729564041	7608				Illumina												Wild relative	All other plants
Tracheophyta	Magnoliopsida	Malpighiales	Erythroxylaceae	Erythroxylum	haughtii			GCA_025504935.1	PRJNA713583		2022-09-30		657627051	4481				Illumina												Wild relative	All other plants
Tracheophyta	Magnoliopsida	Malpighiales	Erythroxylaceae	Erythroxylum	havanense			GCA_024752395.1	PRJNA713584		2022-08-27		823403505	2294				Illumina												Wild relative	All other plants
Tracheophyta	Magnoliopsida	Malpighiales	Erythroxylaceae	Erythroxylum	hondense			GCA_029829435.1	PRJNA713585		2023-04-18		991084625	4443				Illumina												Wild relative	All other plants
Tracheophyta	Magnoliopsida	Malpighiales	Erythroxylaceae	Erythroxylum	incrassatum			GCA_026546855.1	PRJNA713586		2022-11-30		698891718	5840				Illumina												Wild relative	All other plants
Tracheophyta	Magnoliopsida	Malpighiales	Erythroxylaceae	Erythroxylum	kapplerianum			GCA_025434765.1	PRJNA713587		2022-09-27		838545021	1202				Illumina												Wild relative	All other plants
Tracheophyta	Magnoliopsida	Malpighiales	Erythroxylaceae	Erythroxylum	kunthianum			GCA_024582655.1	PRJNA659778		2022-08-06		1325754177	1551				Illumina												Wild relative	All other plants
Tracheophyta	Magnoliopsida	Malpighiales	Erythroxylaceae	Erythroxylum	lineolatum			GCA_027563535.1	PRJNA713588		2023-01-03		500962704	1814				Illumina												Wild relative	All other plants
Tracheophyta	Magnoliopsida	Malpighiales	Erythroxylaceae	Erythroxylum	longipes			GCA_027563885.1	PRJNA659779		2023-01-03		725526181	13446				Illumina												Wild relative	All other plants
Tracheophyta	Magnoliopsida	Malpighiales	Erythroxylaceae	Erythroxylum	macrophyllum			GCA_025629945.1	PRJNA659781		2022-10-08		545546056	3976				Illumina												Wild relative	All other plants
Tracheophyta	Magnoliopsida	Malpighiales	Erythroxylaceae	Erythroxylum	minutifolium			GCA_027123815.1	PRJNA713589		2022-12-20		1073930510	4005				Illumina												Wild relative	All other plants
Tracheophyta	Magnoliopsida	Malpighiales	Erythroxylaceae	Erythroxylum	mucronatum			GCA_027563825.1	PRJNA713590		2023-01-03		712302707	5527				Illumina												Wild relative	All other plants
Tracheophyta	Magnoliopsida	Malpighiales	Erythroxylaceae	Erythroxylum	novogranatense			GCA_025405635.1	PRJNA675212		2022-09-26		848903652	1173				Illumina												Cultivated	All other plants
Tracheophyta	Magnoliopsida	Malpighiales	Erythroxylaceae	Erythroxylum	orinocense			GCA_025531955.1	PRJNA713591		2022-10-03		682534926	6192				Illumina												Wild relative	All other plants
Tracheophyta	Magnoliopsida	Malpighiales	Erythroxylaceae	Erythroxylum	oxycarpum			GCA_025629785.1	PRJNA713592		2022-10-08		651926524	5129				Illumina												Wild relative	All other plants
Tracheophyta	Magnoliopsida	Malpighiales	Erythroxylaceae	Erythroxylum	panamense			GCA_027123425.1	PRJNA713593		2022-12-20		572737029	7864				Illumina												Wild relative	All other plants
Tracheophyta	Magnoliopsida	Malpighiales	Erythroxylaceae	Erythroxylum	pedicellare			GCA_027563575.1	PRJNA713594		2023-01-03		772611573	8270				Illumina												Wild relative	All other plants
Tracheophyta	Magnoliopsida	Malpighiales	Erythroxylaceae	Erythroxylum	pelleterianum			GCA_027563865.1	PRJNA713595		2023-01-03		574749498	6512				Illumina												Wild relative	All other plants
Tracheophyta	Magnoliopsida	Malpighiales	Erythroxylaceae	Erythroxylum	platyclados			GCA_027563515.1	PRJNA659780		2023-01-03		505405536	4929				Illumina												Wild relative	All other plants
Tracheophyta	Magnoliopsida	Malpighiales	Erythroxylaceae	Erythroxylum	plowmanianum			GCA_025531925.1	PRJNA713596		2022-10-03		930925998	5529				Illumina												Wild relative	All other plants
Tracheophyta	Magnoliopsida	Malpighiales	Erythroxylaceae	Erythroxylum	raimondii			GCA_027563555.1	PRJNA648749		2023-01-03		507564953	2899				Illumina												Wild relative	All other plants
Tracheophyta	Magnoliopsida	Malpighiales	Erythroxylaceae	Erythroxylum	reticulatum			GCA_025504915.1	PRJNA713597		2022-09-30		933378646	8213				Illumina												Wild relative	All other plants
Tracheophyta	Magnoliopsida	Malpighiales	Erythroxylaceae	Erythroxylum	roigii			GCA_027576455.1	PRJNA713598		2023-01-06		624499352	4990				Illumina												Wild relative	All other plants
Tracheophyta	Magnoliopsida	Malpighiales	Erythroxylaceae	Erythroxylum	roraimae			GCA_027568915.1	PRJNA713599		2023-01-03		659978004	4998				Illumina												Wild relative	All other plants
Tracheophyta	Magnoliopsida	Malpighiales	Erythroxylaceae	Erythroxylum	rotundifolium			GCA_027563915.1	PRJNA713600		2023-01-03		884866973	5102				Illumina												Wild relative	All other plants
Tracheophyta	Magnoliopsida	Malpighiales	Erythroxylaceae	Erythroxylum	rufum			GCA_027478365.1	PRJNA713601		2022-12-28		1026915537	5675				Illumina												Wild relative	All other plants
Tracheophyta	Magnoliopsida	Malpighiales	Erythroxylaceae	Erythroxylum	shatona			GCA_027568895.1	PRJNA713603		2023-01-03		692895338	9048				Illumina												Wild relative	All other plants
Tracheophyta	Magnoliopsida	Malpighiales	Erythroxylaceae	Erythroxylum	squamatum			GCA_025629845.1	PRJNA713604		2022-10-08		552878497	7615				Illumina												Wild relative	All other plants
Tracheophyta	Magnoliopsida	Malpighiales	Erythroxylaceae	Erythroxylum	suave			GCA_027563595.1	PRJNA659782		2023-01-03		858558633	13125				Illumina												Wild relative	All other plants
Tracheophyta	Magnoliopsida	Malpighiales	Erythroxylaceae	Erythroxylum	subrotundum			GCA_027563845.1	PRJNA713605		2023-01-03		548290955	6493				Illumina												Wild relative	All other plants
Tracheophyta	Magnoliopsida	Malpighiales	Erythroxylaceae	Erythroxylum	tenue			GCA_027568955.1	PRJNA713606		2023-01-03		639465523	4388				Illumina												Wild relative	All other plants
Tracheophyta	Magnoliopsida	Malpighiales	Erythroxylaceae	Erythroxylum	ulei			GCA_027564395.1	PRJNA713611		2023-01-03		1042821989	6025				Illumina												Wild relative	All other plants
Tracheophyta	Magnoliopsida	Malpighiales	Erythroxylaceae	Erythroxylum	urbanii			GCA_027568935.1	PRJNA713608		2023-01-03		763890317	6962				Illumina												Wild relative	All other plants
Tracheophyta	Magnoliopsida	Malpighiales	Erythroxylaceae	Erythroxylum	williamsii			GCA_027564335.1	PRJNA713609		2023-01-03		1013525307	5941				Illumina												Wild relative	All other plants
Tracheophyta	Magnoliopsida	Malpighiales	Erythroxylaceae	Pinacopodium	congolense			GCA_028565735.1	PRJNA713614		2023-02-09		1121540319	7470				Illumina												Wild	All other plants
Tracheophyta	Magnoliopsida	Malpighiales	Euphorbiaceae	Euphorbia	esula	leafy spurge	3993	GCA_002918425.1	PRJNA411945		2018-02-06	2	638991815	936	300534644	18	Trinity v. 2.0	Illumina HiSeq	short	35.2	18.4	16.8	28.5	36.3			USDA-ARS	USA	North America	Wild	All other plants
Tracheophyta	Magnoliopsida	Malpighiales	Euphorbiaceae	Euphorbia	peplus			GCA_028411795.1	PRJNA837952		2023-02-02		267196017	16279944				PacBio Sequel												Wild	All other plants
Tracheophyta	Magnoliopsida	Malpighiales	Euphorbiaceae	Mercurialis	annus					https://doi.org/10.1534/genetics.119.302045	2019-05-21		640000000	12808	639000000		SOAPdenovo; SSPACE	PacBio and Illumina	long								University of Lausanne	Switzerland	Europe	Wild	All other plants
Tracheophyta	Magnoliopsida	Malpighiales	Euphorbiaceae	Triadica	sebifera			GCA_023653625.1	PRJNA813698		2022-06-07		739397770	26584504				PacBio Sequel												Wild	All other plants
Tracheophyta	Magnoliopsida	Malpighiales	Linaceae	Linum	bienne		347648	GCA_010665285.1	PRJNA449140		2020-02-14	1	293578849	106843	91434608	92.88	ALLpaths-LG v. 52488	Illumina HiSeq	short	94.9	43.2	51.7	1.5	3.6	18		Gansu Academy of Agricultural Sciences	China	Asia	Wild relative	All other plants
Tracheophyta	Magnoliopsida	Malpighiales	Linaceae	Linum	tenue			GCA_946122785.1	PRJEB52918		2022-09-11		692364448	2068386																Wild	All other plants
Tracheophyta	Magnoliopsida	Malpighiales	Passifloraceae	Turnera	subulata			GCA_028386065.3	PRJNA626617		2023-02-01		544584283	55147				Illumina HiSeq												Wild	All other plants
Tracheophyta	Magnoliopsida	Malpighiales	Rafflesiaceae	Rafflesia	leonardi		1477589	GCA_009866635.1	PRJNA552268		2020-01-14	1	121494831	451	40234075	3	CLC genome Workbench v. 5	Illumina HiSeq	short	0.1	0.1	0	0.6	99.3			Southern Illinois University	USA	North America	Wild	All other plants
Tracheophyta	Magnoliopsida	Malpighiales	Rafflesiaceae	Sapria	himalayana					DOI:https://doi.org/10.1016/j.cub.2020.12.045	2021-01-22	1	2500000000														Harvard University	USA	North America	Wild	All other plants
Tracheophyta	Magnoliopsida	Malpighiales	Rhizophoraceae	Bruguiera	gymnorhiza			GCA_020883675.1	PRJNA703772		2021-11-18		308311803	1737512				PacBio RSII												Wild	All other plants
Tracheophyta	Magnoliopsida	Malpighiales	Rhizophoraceae	Bruguiera	hainesii			GCA_023213295.1	PRJNA735059		2022-05-02		245499040	204513				10x genomics												Wild	All other plants
Tracheophyta	Magnoliopsida	Malpighiales	Rhizophoraceae	Bruguiera	parviflora			GCA_019804595.1	PRJNA698764		2021-08-31		210391494	150958				10x genomics sequencing technology												Wild	All other plants
Tracheophyta	Magnoliopsida	Malpighiales	Rhizophoraceae	Bruguiera	sexangula			GCA_020141445.1	PRJNA734123		2021-09-24		260518658	156892				10x genomics sequencing technology												Wild	All other plants
Tracheophyta	Magnoliopsida	Malpighiales	Rhizophoraceae	Carallia	brachiata			GCA_021464245.1	PRJNA632974		2022-01-14		337569304	1016114				PacBio												Wild	All other plants
Tracheophyta	Magnoliopsida	Malpighiales	Rhizophoraceae	Ceriops	decandra			GCA_020615895.1	PRJNA734119		2021-10-26		224289561	28787				10x genomics sequencing technology												Wild	All other plants
Tracheophyta	Magnoliopsida	Malpighiales	Rhizophoraceae	Ceriops	tagal			GCA_021533255.1	PRJNA698757		2022-01-20		231918905	104541				10x genomics sequencing technology												Wild	All other plants
Tracheophyta	Magnoliopsida	Malpighiales	Rhizophoraceae	Ceriops	zippeliana			GCA_020617695.1	PRJNA734101		2021-10-26		240213192	75938				MGI RS2000												Wild	All other plants
Tracheophyta	Magnoliopsida	Malpighiales	Rhizophoraceae	Kandelia	obovata					https://doi.org/10.1038/s41438-020-0300-x	2020-05-02	1	177990000	5743053	211860000		FALCON; SMARTdenovo	PacBio and Illumina	long								Fujian Agriculture and Forestry University	China	Asia	Wild	All other plants
Tracheophyta	Magnoliopsida	Malpighiales	Salicaceae	Populus	davidiana		266767	GCA_014885075.1	PRJNA628187		2020-10-13	1	417659603	562005	129400962	300	Canu v. 1.8	PacBio Sequel	long	88	76	12	5.3	6.7			Nanjing Forestry University	China	Asia	Wild	All other plants
Tracheophyta	Magnoliopsida	Malpighiales	Salicaceae	Populus	ilicifolia		1902783	GCA_015708895.1	PRJNA471950		2020-12-01	1	399016331	130809	123594588	266	Platanus v. 1.2.1; GapCloser v. 1.12; RaGOO v. Unknown	Illumina	short	96.8	84.7	12.1	0.7	2.5			Sichuan University	China	Asia	Wild	All other plants
Tracheophyta	Magnoliopsida	Malpighiales	Salicaceae	Populus	pruinosa					doi: 10.1093/gigascience/gix075	2017-09-06		479300000	14000	590000000		Platanus v. 1.2.1; GapCloser v. 1.12; RaGOO v. Unknown	Illumina	short								Sichuan University	China	Asia	Wild	All other plants
Tracheophyta	Magnoliopsida	Malpighiales	Salicaceae	Populus	simonii		295327	GCA_007827005.2	PRJNA545814		2019-08-16	1	441407051	1939262	125220973	60	FALCON v. 0.3; FALCON-Unzip v. MAY-2018	PacBio Sequel	long	96.5	79.6	16.9	1	2.5			Nanjing Forestry University	China	Asia	Wild	All other plants
Tracheophyta	Magnoliopsida	Malpighiales	Salicaceae	Populus	tomentosa			GCA_018804465.1	PRJNA613008		2021-06-09		738799493	870574				PacBio Sequel												Wild	All other plants
Tracheophyta	Magnoliopsida	Malpighiales	Salicaceae	Salix	arbutifolia			GCA_021905355.1	PRJNA574912		2022-02-03		324001271	2751606				Oxford Nanopore GridION												Wild	All other plants
Tracheophyta	Magnoliopsida	Malpighiales	Salicaceae	Salix	brachista		2182728	GCA_009078335.1	PRJNA472210		2019-10-22	1	338822942	9522514	266383120	75	SMARTDENOVO v. 1.0	Oxford Nanopore PromethION; Hi-C	long	96.6	87.6	9	0.9	2.5			Chinese Academy of Sciences	China	Asia	Wild	All other plants
Tracheophyta	Magnoliopsida	Malpighiales	Salicaceae	Salix	dunnii		1413687	GCA_015731905.1	PRJNA670558		2020-12-03	1	327222375	16656645	258948908	180	SMARTDENOVO v. 1.0	Oxford Nanopore PromethION	long	97.1	88.2	8.9	0.6	2.3			Fujian Argriculture and Forestry University	China	Asia	Wild	All other plants
Tracheophyta	Magnoliopsida	Malpighiales	Salicaceae	Salix	koriyanagi			GCA_029228605.1	PRJNA892598		2023-03-20		339126720	301590				Illumina HiSeq; Oxford Nanopore MinION												Wild	All other plants
Tracheophyta	Magnoliopsida	Malpighiales	Salicaceae	Salix	udensis			GCA_029204005.1	PRJNA892602		2023-03-14		315873059	361400				Illumina HiSeq; Oxford Nanopore MinION												Wild	All other plants
Tracheophyta	Magnoliopsida	Malpighiales	Salicaceae	Salix	viminalis			GCA_029228465.1	PRJNA892601		2023-03-20		282582452	432490				Illumina HiSeq; Oxford Nanopore MinION												Wild	All other plants
Tracheophyta	Magnoliopsida	Malpighiales	Salicaceae	Salix	viminalis					https://doi.org/10.1186/s12915-020-00808-1	2020-06-30		357000000				SMRT and Pilon	PacBio and Illumina	long								University College London	United Kingdom	Europe	Wild	All other plants
Tracheophyta	Magnoliopsida	Malpighiales	Violaceae	Viola	pubescens		97446	GCA_002752925.1	PRJNA379317		2017-11-06	1	318365769	3429	103260594	165	ABySS v. 1.5.2	Illumina HiSeq	short	79.5	66	13.5	10.2	10.3			Michigan State University	USA	North America	Wild	All other plants
Tracheophyta	Magnoliopsida	Malvales	Dipterocarpaceae	Shorea	leprosula			GCA_020521535.1	PRJDB8161		2021-10-14		347348880	7816				Illumina HiSeq												Wild	All other plants
Tracheophyta	Magnoliopsida	Malvales	Malvaceae	Gossypioides	kirkii		47615	GCA_005610355.1	PRJNA421334		2019-05-22	2	538061146	8700000	2023965312	68	Canu v. 1.5	PacBio	long	96.8	90.5	6.3	1.2	2	24	2	NCGR	USA	North America	Wild	All other plants
Tracheophyta	Magnoliopsida	Malvales	Malvaceae	Gossypium	anomalum			GCA_019455425.1	PRJNA421337		2021-08-09		1193340224	10805785				PacBio Sequel; HiC												Wild relative	All other plants
Tracheophyta	Magnoliopsida	Malvales	Malvaceae	Gossypium	arboreum	tree cotton	29729	GCA_000612285.2	PRJNA203683		2015-09-28	3	1694437502	71965	440297088	110	SOAPdenovo v. 2.01	Illumina Hiseq2000	short	95.1	88.8	6.3	1.2	3.7	26	2	BGI	China	Asia	Wild relative	All other plants
Tracheophyta	Magnoliopsida	Malvales	Malvaceae	Gossypium	aridum		34290	GCA_013487665.1	PRJNA488266		2020-07-22	1	739119247	2287	613606901	56.49	AbySS v. 2.0.1; Chromosomer v. August 2017	Illumina HiSeq 2500	short	89.1	84.8	4.3	5.4	5.5	26	2	Mississippi State University	USA	North America	Wild	All other plants
Tracheophyta	Magnoliopsida	Malvales	Malvaceae	Gossypium	armourianum		34283	GCA_013677265.1	PRJNA488266		2020-07-22	1	780950899	704	629533050	54.26	AbySS v. 2.0.1; Chromosomer v. August 2017	Illumina HiSeq 2500	short	89.8	85.7	4.1	4.9	5.3	26	2	Mississippi State University	USA	North America	Wild	All other plants
Tracheophyta	Magnoliopsida	Malvales	Malvaceae	Gossypium	australe		47621	GCA_005393395.2	PRJNA513946		2019-09-17	1	1743386794	1901092	1228769748	70	MECAT v. 1.0	PacBio Sequel	long	95	88.9	6.1	0.8	4.2	26	2	The institute of Cotton Research of Chinese Academy Agricultural Sciences	China	Asia	Wild	All other plants
Tracheophyta	Magnoliopsida	Malvales	Malvaceae	Gossypium	bickii			GCA_025503065.1	PRJNA788082		2022-09-30		1605310299	22888721				Oxford Nanopore												Wild relative	All other plants
Tracheophyta	Magnoliopsida	Malvales	Malvaceae	Gossypium	darwinii		34276	GCA_007990325.1	PRJNA516409		2019-08-27	1	2182957963	9070717	1595260416	80.57	Mecat v. 1.0	PacBio Sequel	long	97.3	12.2	85.1	0.2	2.5	52	4	HudsonAlpha Genome Sequencing Center	USA	North America	Wild	All other plants
Tracheophyta	Magnoliopsida	Malvales	Malvaceae	Gossypium	davidsonii		34287	GCA_013677245.1	PRJNA488266		2020-07-22	1	704223819	5564	596134856	54.85	AbySS v. 2.0.1; Chromosomer v. August 2017	Illumina HiSeq 2500	short	94.2	88.6	5.6	2.6	3.2	26	2	Mississippi State University	USA	North America	Wild	All other plants
Tracheophyta	Magnoliopsida	Malvales	Malvaceae	Gossypium	ekmanianum			GCA_025583645.1	PRJNA739494		2022-10-06		2341873899	1251287				PacBio Sequel												Wild	All other plants
Tracheophyta	Magnoliopsida	Malvales	Malvaceae	Gossypium	gossypioides		34282	GCA_013467495.1	PRJNA488266		2020-07-22	1	664724314	3979	568788552	59.15	AbySS v. 2.0.1; Chromosomer v. August 2017	Illumina HiSeq 2500	short	95.1	89.5	5.6	2.2	2.7	26	2	Mississippi State University	USA	North America	Wild	All other plants
Tracheophyta	Magnoliopsida	Malvales	Malvaceae	Gossypium	harknessii		34285	GCA_013677255.1	PRJNA488266		2020-07-22	1	732154658	2811	612726892	61.29	AbySS v. 2.0.1; Chromosomer v. August 2017	Illumina HiSeq 2500	short	90.1	85.4	4.7	5.7	4.2	26	2	Mississippi State University	USA	North America	Wild	All other plants
Tracheophyta	Magnoliopsida	Malvales	Malvaceae	Gossypium	klotzschianum		34288	GCA_013511315.1	PRJNA488266		2020-07-22	1	833895178	999	676355486	60.66	AbySS v. 2.0.1; Chromosomer v. August 2017	Illumina HiSeq 2500	short	92	87.5	4.5	2.9	5.1	26	2	Mississippi State University	USA	North America	Wild	All other plants
Tracheophyta	Magnoliopsida	Malvales	Malvaceae	Gossypium	lobatum		34289	GCA_013467485.1	PRJNA488266		2020-07-22	1	744535494	2398	617556104	57.36	AbySS v. 2.0.1; Chromosomer v. August 2017	Illumina HiSeq 2500	short	91.5	86.9	4.6	4.3	4.2	26	2	Mississippi State University	USA	North America	Wild	All other plants
Tracheophyta	Magnoliopsida	Malvales	Malvaceae	Gossypium	longicalyx		34280	GCA_010883175.1	PRJNA420071		2020-02-21	1	1190210753	28545589	336024126	90	Canu v. 1.4	PacBio Sequel; Oxford Nanopore MinION	long	92.8	87.2	5.6	1.4	5.8	26	2	NCGR	USA	North America	Wild relative	All other plants
Tracheophyta	Magnoliopsida	Malvales	Malvaceae	Gossypium	mustelinum		34275	GCA_007990455.1	PRJNA525892		2019-08-27	1	2315094184	2312865	1674738517	94.12	Mecat v. 1.0	PacBio Sequel	long	97.2	10.7	86.5	0.2	2.6	52	4	HudsonAlpha Genome Sequencing Center	USA	North America	Wild	All other plants
Tracheophyta	Magnoliopsida	Malvales	Malvaceae	Gossypium	raimondii		29730	GCA_000327365.1	PRJNA171262		2012-12-20	4	761405269	119799	581306713	19.7	ARACHNE v. 20071016_modified	ABI3730	short	97.7	91.1	6.6	0.6	1.7	26	2	DOE Joint Genome Institute	USA	North America	Wild relative	All other plants
Tracheophyta	Magnoliopsida	Malvales	Malvaceae	Gossypium	rotundifolium			GCA_025506655.1	PRJNA788082		2022-09-30		2261080708	5232385				Oxford Nanopore												Wild	All other plants
Tracheophyta	Magnoliopsida	Malvales	Malvaceae	Gossypium	schwendimanii		34291	GCA_013677275.1	PRJNA488266		2020-07-22	1	729428757	4935	612659077	97.95	AbySS v. 2.0.1; Chromosomer v. August 2017	Illumina HiSeq 2500	short	95.5	90	5.5	1.7	2.8			Mississippi State University	USA	North America	Wild	All other plants
Tracheophyta	Magnoliopsida	Malvales	Malvaceae	Gossypium	stephensii			GCA_024704795.1	PRJNA739494		2022-08-17		2290224625	997463				PacBio Sequel												Wild	All other plants
Tracheophyta	Magnoliopsida	Malvales	Malvaceae	Gossypium	stocksii			GCA_020496765.1	PRJNA707270		2021-10-14		1448113609	36153893				PacBio; Illumina NovaSeq												Wild	All other plants
Tracheophyta	Magnoliopsida	Malvales	Malvaceae	Gossypium	sturtianum			GCA_025698515.1	PRJNA788082		2022-10-17		1903576288	7336913				Oxford Nanopore; Illumina												Wild	All other plants
Tracheophyta	Magnoliopsida	Malvales	Malvaceae	Gossypium	thurberi		34273	GCA_004027125.1	PRJNA488266		2019-01-16	1	582006748	6033	162648880	37.5	ABySS v. 2.0.1; Chromosomer v. August 2017	Illumina HiSeq	short	94.7	89.2	5.5	2.2	3.1	26	2	Mississippi State University	USA	North America	Wild	All other plants
Tracheophyta	Magnoliopsida	Malvales	Malvaceae	Gossypium	tomentosum		34277	GCA_007990485.1	PRJNA516412		2019-08-27	1	2193557323	9994151	1608626729	76.81	Mecat v. 1.0	PacBio Sequel	long	97	10.3	86.7	0.2	2.8	52	4	HudsonAlpha Genome Sequencing Center	USA	North America	Wild relative	All other plants
Tracheophyta	Magnoliopsida	Malvales	Malvaceae	Gossypium	trilobum		34281	GCA_013467465.1	PRJNA488266		2020-07-22	1	655376848	3931	551704124	55.93	AbySS v. 2.0.1; Chromosomer v. August 2017	Illumina HiSeq 2500	short	94.2	89.2	5	2.9	2.9	26	2	Mississippi State University	USA	North America	Wild	All other plants
Tracheophyta	Magnoliopsida	Malvales	Malvaceae	Gossypium	turneri		34284	GCA_008044935.1	PRJNA493521		2019-08-21	1	755203240	7909293	3085529590	73	Canu v. 1.4	PacBio Sequel	long	95.6	89.8	5.8	0.7	3.7	26	2	NCGR	USA	North America	Wild	All other plants
Tracheophyta	Magnoliopsida	Malvales	Malvaceae	Herrania	umbratica		108875	GCA_002168275.2	PRJNA383741		2017-06-05	2	234039246	46150	206652708	223	Meraculous v. OCT-2016; HiRise v. OCT-2016; PBjelly v. DEC-2016; Geneious v. MAR-2017; PILON v. MAY-2017	Illumina HiSeq; PacBio	long	90.4	90	0.4	3.1	6.5			Mars, Incorporated	USA	North America	Wild	All other plants
Tracheophyta	Magnoliopsida	Malvales	Malvaceae	Kokia	drynarioides		47617	GCA_002814295.1	PRJNA400144		2017-12-08	1	517429527	72990	164538612	111	ABySS v. 2.0.1	Illumina HiSeq; Illumina MiSeq	short	97.7	90.9	6.8	0.6	1.7	24	2	Mississippi State University	USA	North America	Wild	All other plants
Tracheophyta	Magnoliopsida	Malvales	Malvaceae	Tilia	amurensis			GCA_020138205.1	PRJNA721794		2021-09-24		12693684	802				454												Wild	All other plants
Tracheophyta	Magnoliopsida	Myrtales	Combretaceae	Combretum	micranthum			GCA_024138025.1	PRJNA849397		2022-07-05		1865111820	720542				PacBio RSII; Illumina X-TEN												Wild	All other plants
Tracheophyta	Magnoliopsida	Myrtales	Combretaceae	Lumnitzera	racemosa			GCA_024138005.1	PRJNA849397		2022-07-05		1317408176	37208352				PacBio RSII; BGISEQ-500; Illumina X-TEN												Wild	All other plants
Tracheophyta	Magnoliopsida	Myrtales	Myrtaceae	Angophora	floribunda		34308	GCA_014182895.1	PRJNA509734		2020-08-13	1	388206676	4016327	111121382	63	Canu v. 1.9	Oxford Nanopore MinION	long	96.3	94.4	1.9	1.5	2.2			Australian National University	Australia	Oceania	Wild	All other plants
Tracheophyta	Magnoliopsida	Myrtales	Myrtaceae	Eucalyptus	brandiana		2654256	GCA_014182725.1	PRJNA509734		2020-08-13	1	507080314	7278395	144484493	55	Canu v. 1.9	Oxford Nanopore MinION	long	97.1	94.7	2.4	1.1	1.8			Australian National University	Australia	Oceania	Wild	All other plants
Tracheophyta	Magnoliopsida	Myrtales	Myrtaceae	Eucalyptus	caleyi		1711195	GCA_014182885.1	PRJNA509734		2020-08-13	1	589163958	4772101	168698121	42	canu v. 1.9	Oxford Nanopore MinION	long	95	91.9	3.1	1.8	3.2			Australian National University	Australia	Oceania	Wild	All other plants
Tracheophyta	Magnoliopsida	Myrtales	Myrtaceae	Eucalyptus	cladocalyx			GCA_017140615.1	PRJNA509734		2021-03-09		544079499	2796550				Oxford Nanopore MinION												Wild	All other plants
Tracheophyta	Magnoliopsida	Myrtales	Myrtaceae	Eucalyptus	cloeziana	dead finish	34320	GCA_014182715.1	PRJNA509734		2020-08-13	1	480074877	1739940	137598402	32	Canu v. 1.9	Oxford Nanopore MinION	long	95.5	93.4	2.1	1.5	3			Australian National University	Australia	Oceania	Wild	All other plants
Tracheophyta	Magnoliopsida	Myrtales	Myrtaceae	Eucalyptus	curtisii			GCA_017140595.1	PRJNA509734		2021-03-09		435261390	2960996				Oxford Nanopore MinION												Wild	All other plants
Tracheophyta	Magnoliopsida	Myrtales	Myrtaceae	Eucalyptus	dawsonii		1711249	GCA_016097615.1	PRJNA509734		2020-12-16	1	706900568	985618	202892949	31	Canu v. 2	Oxford Nanopore MinION	long	95.6	88.7	6.9	1.7	2.7			Australian National University	Australia	Oceania	Wild	All other plants
Tracheophyta	Magnoliopsida	Myrtales	Myrtaceae	Eucalyptus	decipiens		1711251	GCA_014182575.1	PRJNA509734		2020-08-13	1	590953863	1985744	168836898	35	Canu v. 1.9	Oxford Nanopore MinION	long								Australian National University	Australia	Oceania	Wild	All other plants
Tracheophyta	Magnoliopsida	Myrtales	Myrtaceae	Eucalyptus	fibrosa			GCA_017140475.1	PRJNA509734		2021-03-09		589911834	6447409				Oxford Nanopore MinION												Wild	All other plants
Tracheophyta	Magnoliopsida	Myrtales	Myrtaceae	Eucalyptus	lansdowneana			GCA_017140395.1	PRJNA509734		2021-03-09		633519756	2352903				Oxford Nanopore MinION												Wild	All other plants
Tracheophyta	Magnoliopsida	Myrtales	Myrtaceae	Eucalyptus	leucophloia			GCA_017140325.1	PRJNA509734		2021-03-09		568475594	2659363				Oxford Nanopore MinION												Wild	All other plants
Tracheophyta	Magnoliopsida	Myrtales	Myrtaceae	Eucalyptus	microcorys	tallowwood	34315	GCA_014182515.1	PRJNA509734		2020-08-13	1	440906681	4004785	126553516	78	Canu v. 1.9	Oxford Nanopore MinION	long	95.6	93.4	2.2	1.9	2.5			Australian National University	Australia	Oceania	Wild	All other plants
Tracheophyta	Magnoliopsida	Myrtales	Myrtaceae	Eucalyptus	paniculata			GCA_017140255.1	PRJNA509734		2021-03-09		588849461	3699059				Oxford Nanopore MinION												Wild	All other plants
Tracheophyta	Magnoliopsida	Myrtales	Myrtaceae	Eucalyptus	polyanthemos			GCA_017140185.1	PRJNA509734		2021-03-09		603279611	4657753				Oxford Nanopore MinION												Wild	All other plants
Tracheophyta	Magnoliopsida	Myrtales	Myrtaceae	Eucalyptus	polybractea			GCA_026573535.1	PRJNA525896		2022-12-02		522135554	29957				Illumina HiSeq; Oxford Nanopore MinION												Wild	All other plants
Tracheophyta	Magnoliopsida	Myrtales	Myrtaceae	Eucalyptus	pumila		452574	GCA_016097595.1	PRJNA509734		2020-12-16	1	529752966	2492893	151763244	41	Canu v. 2	Oxford Nanopore MinION	long	96	93.8	2.2	1.3	2.7			Australian National University	Australia	Oceania	Wild	All other plants
Tracheophyta	Magnoliopsida	Myrtales	Myrtaceae	Eucalyptus	rudis			GCA_019915205.1	PRJNA674723		2021-09-09		962168550	16549230				PacBio Sequel II HiFi												Wild	All other plants
Tracheophyta	Magnoliopsida	Myrtales	Myrtaceae	Eucalyptus	shirleyi			GCA_017140165.1	PRJNA509734		2021-03-09		597179277	6912491				Oxford Nanopore MinION												Wild	All other plants
Tracheophyta	Magnoliopsida	Myrtales	Myrtaceae	Eucalyptus	tenuipes		183854	GCA_014182365.1	PRJNA509734		2020-08-13	1	397779230	3433868	114929189	46	Canu v. 1.9	Oxford Nanopore MinION	long	95.8	93.7	2.1	2	2.2			Australian National University	Australia	Oceania	Wild	All other plants
Tracheophyta	Magnoliopsida	Myrtales	Myrtaceae	Eucalyptus	urophylla			GCA_026873135.1	PRJNA874516		2022-12-16		544169300	1893800				Illumina; Oxford Nanopore PromethION; Oxford Nanopore MinION												Wild	All other plants
Tracheophyta	Magnoliopsida	Myrtales	Myrtaceae	Eucalyptus	virginea		2654258	GCA_014182375.1	PRJNA509734		2020-08-13	1	532787365	2391637	152307889	44	Canu v. 1.9	Oxford Nanopore MinION	long	95.7	92.8	2.9	1.4	2.9			Australian National University	Australia	Oceania	Wild	All other plants
Tracheophyta	Magnoliopsida	Myrtales	Myrtaceae	Leptospermum	scoparium					https://doi.org/10.1080/01140671.2019.1657911	2019-11-25		297000000														Plant & Food Research	New Zealand	Oceania	Wild	All other plants
Tracheophyta	Magnoliopsida	Myrtales	Myrtaceae	Melaleuca	alternifolia			GCA_019926035.1	PRJNA702189		2021-09-10		362036213	1860059				PacBio Sequel; Illumina HiSeq												Wild	All other plants
Tracheophyta	Magnoliopsida	Myrtales	Myrtaceae	Rhodamnia	argentea	silver malletwood	178133	GCA_900635035.1	PRJEB30444		2019-02-07	2	414815504	63685	124207842	55		10x chromium		94.6	89.5	5.1	1.1	4.3			UNIVERSITY OF NEW SOUTH WALES	Australia	Oceania	Wild	All other plants
Tracheophyta	Magnoliopsida	Myrtales	Myrtaceae	Rhodamnia	rubescens			GCA_021437795.1	PRJNA735913		2022-01-11		354003814	2558349				Oxford Nanopore MinION; Illumina NovaSeq												Wild	All other plants
Tracheophyta	Magnoliopsida	Myrtales	Myrtaceae	Rhodomyrtus	psidioides			GCA_021437785.1	PRJNA735915		2022-01-11		931146191	5669724				PacBio HiFi												Wild	All other plants
Tracheophyta	Magnoliopsida	Myrtales	Myrtaceae	Rhodomyrtus	tomentosa			GCA_028455895.1	PRJNA893855		2023-02-03		470350250	43802537				Oxford Nanopore												Wild	All other plants
Tracheophyta	Magnoliopsida	Myrtales	Myrtaceae	Syzygium	grande			GCA_024733475.1	PRJNA803434		2022-08-22		405179882	982614				Oxford Nanopore PromethION; Illumina HiSeq												Wild	All other plants
Tracheophyta	Magnoliopsida	Myrtales	Onagraceae	Chamaenerion	angustifolium			GCA_946814005.1	PRJEB55768		2022-09-15		655862486	17479157				PacBio,Illumina,Arima2												Wild	All other plants
Tracheophyta	Magnoliopsida	Nymphaeales	Nymphaeaceae	Euryale	ferox					Nature Plants: https://doi.org/10.1038/s41477-020-0594-6	2020-02-24		725200000	4750000	768200000		Canu and Pilon	Oxford nanopore and Illumina	long								multiple	USA and China	Multiple-North America and Asia	Wild	All other plants
Tracheophyta	Magnoliopsida	Nymphaeales	Nymphaeaceae	Nuphar	advena			GCA_024653005.1	PRJNA739474		2022-08-14		464818198	2070				Illumina HiSeq												Wild	All other plants
Tracheophyta	Magnoliopsida	Nymphaeales	Nymphaeaceae	Nymphaea	thermarum		419125	GCA_011799765.1	PRJNA508901		2020-03-31	1	368003157	101860	301306430	60	DISCOVAR v. FEB-2016; SSPACE v. MAR-2016; SNAP v. MAR-2016; AUGUSTUS v. MAR-2016; MAKER v. MAR-2016	Illumina HiSeq	short	83.5	81.1	2.4	5.8	10.7	28	2	Harvard University	USA	North America	Wild	All other plants
Tracheophyta	Magnoliopsida	Oxalidales	Cephalotaceae	Cephalotus	follicularis		3775	GCA_001972305.1	PRJDB4484		2017-01-11	1	1614517073	118750	1198658939	150	Allpaths-LG v. 42381, SSPACE v. 2.0, GapCloser v. 1.10, Sprai v. 0.2.2.3, PBJelly v. 12.9.14	Illumina HiSeq 2000; PacBio RS	long	92.5	90.7	1.8	1.8	5.7	20	2	National Institute for Basic Biology	Japan	Asia	Wild	All other plants
Tracheophyta	Magnoliopsida	Oxalidales	Oxalidaceae	Oxalis	stricta			GCA_024708375.1	PRJNA862181		2022-08-18		28478318	18247				Oxford Nanopore MinION												Wild	All other plants
Tracheophyta	Magnoliopsida	Pandanales	Velloziaceae	Acanthochlamys	bracteata			GCA_019914995.1	PRJNA703828		2021-09-09		197965679	6235925				Oxford Nanopore PromethION												Wild	All other plants
Tracheophyta	Magnoliopsida	Pandanales	Velloziaceae	Xerophyta	viscosa		90708	GCA_002076135.1	PRJNA291133		2017-03-31	1	295462401	1168296	93673423	75	FALCON v. JAN-2016	PacBio	long	89.9	79.4	10.5	2.5	7.6			Wageningen University	Netherlands	Europe	Wild	All other plants
Tracheophyta	Magnoliopsida	Piperales	Aristolochiaceae	Aristolochia	contorta			GCA_022405105.1	PRJNA738351		2022-03-04		210540771	2315928				Oxford Nanopore PromethION; Illumina HiSeq												Wild	All other plants
Tracheophyta	Magnoliopsida	Piperales	Aristolochiaceae	Aristolochia	fimbriata			GCA_019845555.1	PRJNA656149		2021-09-02		257701785	5157218				Oxford Nanopore												Wild	All other plants
Tracheophyta	Magnoliopsida	Poales	Bromeliaceae	Ananas	bracteatus	wild pineapple				doi: 10.1038/ng.3435	2015-12-01		382000000	126500	526000000	408		Illumina, PacBio, 454, Moleculo	long								Fujian Agriculture and Forestry University	China	Asia	Wild relative	All other plants
Tracheophyta	Magnoliopsida	Poales	Bromeliaceae	Dyckia	ibiramensis			GCA_025727855.1	PRJNA872198		2022-10-17		17681130	4697				Oxford Nanopore MinION												Wild	All other plants
Tracheophyta	Magnoliopsida	Poales	Bromeliaceae	Puya	raimondii			GCA_016920855.1	PRJNA639677		2021-02-23		391034357	8760759				PacBio Sequel; Illumina												Wild	All other plants
Tracheophyta	Magnoliopsida	Poales	Bromeliaceae	Tillandsia	fasciculata			GCA_029168755.1	PRJNA927306		2023-03-14		837577910	135974				PacBio Sequel; Illumina HiSeq												Wild	All other plants
Tracheophyta	Magnoliopsida	Poales	Bromeliaceae	Tillandsia	leiboldiana			GCA_029204045.1	PRJNA927306		2023-03-14		1197800981	94492				PacBio Sequel; Illumina HiSeq												Wild	All other plants
Tracheophyta	Magnoliopsida	Poales	Cyperaceae	Carex	cristatella			GCA_024447775.1	PRJNA723756		2022-07-26		301638393	4705890				Oxford Nanopore GridION												Wild	All other plants
Tracheophyta	Magnoliopsida	Poales	Cyperaceae	Carex	kokanica			GCA_025461125.1	PRJNA734565		2022-09-28		673403748	1179729				PacBio Sequel												Wild	All other plants
Tracheophyta	Magnoliopsida	Poales	Cyperaceae	Carex	littledalei		544730	GCA_011114355.1	PRJNA540106		2020-03-17	1	373852675	2548827	282808337	121.95	FALCON v. 0.3.0	PacBio Sequel	long	87	82	5	1.9	11.1			Tibet Academy of Agricultural and Animal Sciences			Wild	All other plants
Tracheophyta	Magnoliopsida	Poales	Cyperaceae	Carex	myosuroides			GCA_028015225.1	PRJNA860309		2023-01-31		412684279	11995645				PacBio Sequel												Wild	All other plants
Tracheophyta	Magnoliopsida	Poales	Cyperaceae	Carex	parvula			GCA_025461045.1	PRJNA731336		2022-09-28		776830109	130313				PacBio Sequel												Wild	All other plants
Tracheophyta	Magnoliopsida	Poales	Cyperaceae	Carex	scoparia			GCA_024447655.1	PRJNA723756		2022-07-26		298037631	1269691				Oxford Nanopore GridION												Wild	All other plants
Tracheophyta	Magnoliopsida	Poales	Cyperaceae	Kobresia	littledalei					https://doi.org/10.1038/s41597-020-0518-3	2020-06-11		373821983	2550000	415240000		FALCON v. 0.3.0	PacBio and Illumina	long								Novogene Bioinformatics Institute	China	Asia	Wild	All other plants
Tracheophyta	Magnoliopsida	Poales	Cyperaceae	Rhynchospora	breviuscula			GCA_027562975.1	PRJNA784789		2023-01-04		420702111	10737912				PacBio HiFi												Wild	All other plants
Tracheophyta	Magnoliopsida	Poales	Cyperaceae	Rhynchospora	pubera			GCA_028095005.1	PRJNA784789		2023-01-31		1694853883	13656032				PacBio HiFi												Wild	All other plants
Tracheophyta	Magnoliopsida	Poales	Cyperaceae	Rhynchospora	tenuis			GCA_027725995.1	PRJNA784789		2023-01-12		397748660	23642622				PacBio HiFi												Wild	All other plants
Tracheophyta	Magnoliopsida	Poales	Juncaceae	Juncus	effusus			GCA_024447645.1	PRJNA723756		2022-07-26		224468077	647770				Oxford Nanopore GridION												Wild	All other plants
Tracheophyta	Magnoliopsida	Poales	Juncaceae	Juncus	inflexus			GCA_024447665.1	PRJNA723756		2022-07-26		267556816	3615399				Oxford Nanopore GridION												Wild	All other plants
Tracheophyta	Magnoliopsida	Poales	Poaceae	Aegilops	bicornis			GCA_021605145.1	PRJNA700474		2022-01-26		5902718208	3789496				Oxford Nanopore PromethION												Wild relative	All other plants
Tracheophyta	Magnoliopsida	Poales	Poaceae	Aegilops	longissima			GCA_021605205.1	PRJNA700474		2022-01-26		5796085646	916432				Oxford Nanopore PromethION												Wild relative	All other plants
Tracheophyta	Magnoliopsida	Poales	Poaceae	Aegilops	searsii			GCA_021605185.1	PRJNA700474		2022-01-26		5336424591	518615				Oxford Nanopore PromethION												Wild relative	All other plants
Tracheophyta	Magnoliopsida	Poales	Poaceae	Aegilops	sharonensis			GCA_021641835.1	PRJNA700474		2022-01-26		5892836925	901452				Oxford Nanopore PromethION												Wild relative	All other plants
Tracheophyta	Magnoliopsida	Poales	Poaceae	Alloteropsis	semialata		435756	GCA_004135705.1	PRJNA481434		2019-02-04	1	747191627	39235	203746745	200	SOAPdenovo v. 2.04; Dbg2olc v. 11062016	Illumina HiSeq; PacBio	long	82.7	77.6	5.1	4.2	13.1			University of Sheffield	United Kingdom	Europe	Wild	All other plants
Tracheophyta	Magnoliopsida	Poales	Poaceae	Alopecurus	myosuroides			GCA_028641055.1	PRJNA889547		2023-02-22		3571731728	1821649				PacBio Sequel												Wild	All other plants
Tracheophyta	Magnoliopsida	Poales	Poaceae	Avena	atlantica					https://doi.org/10.1186/s12915-019-0712-y	2019-11-22	1	3690000000	5544947	3720000000		Canu	PacBio and Illumina									Brigham Young University	USA	North America	Cultivated	All other plants
Tracheophyta	Magnoliopsida	Poales	Poaceae	Avena	eriantha					https://doi.org/10.1186/s12915-019-0712-y	2019-11-22	1	3780000000	1358002	4170000000		Canu	PacBio and Illumina									Brigham Young University	USA	North America	Cultivated	All other plants
Tracheophyta	Magnoliopsida	Poales	Poaceae	Avena	insularis			GCA_023614405.1	PRJNA731599		2022-06-02		7519203740	5637473				PromethION												Cultivated	All other plants
Tracheophyta	Magnoliopsida	Poales	Poaceae	Avena	longiglumis			GCA_023614385.1	PRJNA716144		2022-06-02		3736642145	7297603				PromethION												Cultivated	All other plants
Tracheophyta	Magnoliopsida	Poales	Poaceae	Bonia	amplexicaulis					DOI:https://doi.org/10.1016/j.molp.2019.05.009	2019-05-27	1	848000000	24038			SOAPdenovo	Illumina	short								Shanghai Ocean University	China	Asia	Natural commodity	All other plants
Tracheophyta	Magnoliopsida	Poales	Poaceae	Bothriochloa	decipiens			GCA_023333625.1	PRJNA819081		2022-05-12		1213273491	80518				Illumina HiSeq												Wild	All other plants
Tracheophyta	Magnoliopsida	Poales	Poaceae	Brachypodium	distachyon	stiff brome	15368	GCA_000005505.4	PRJNA32607		2018-01-24	5	271163419	21988513	234812610	9.43	ARACHNE v. 20071016_modified	ABI 3739	short	95.5	94.5	1	1	3.5	10	2	JGI-PGF	USA	North America	Wild	All other plants
Tracheophyta	Magnoliopsida	Poales	Poaceae	Brachypodium	hybridum						2020-07-29	1	509000000	1128000			ALLPATHS , HiRiseTM assembler	PacBio and Illumina	long								University California, Berkely and Unidad Asociada al CSIC	USA and Spain	Multiple-Europe and North America	Wild	All other plants
Tracheophyta	Magnoliopsida	Poales	Poaceae	Brachypodium	stacei					https://doi.org/10.1038/s41467-020-17302-5	2020-07-29		234000000	15000000			ALLPATHS	PacBio and Illumina	long								University California, Berkeley	USA	North America	Wild	All other plants
Tracheophyta	Magnoliopsida	Poales	Poaceae	Cenchrus	purpureus					https://doi.org/10.1111/1755-0998.13271	2020-10-11	1	1901035793	2031655	1971072983		NextDenovo	Nanoproe and Illumina	long								nternational Livestock Research Institute and Guangxi Institute of Animal Sciences, Nanning	Kanya and China	Multiple-Asia and Africa	Wild	All other plants
Tracheophyta	Magnoliopsida	Poales	Poaceae	Chrysopogon	serrulatus		330583	GCA_015844335.1	PRJNA543119		2020-12-08	1	930458658	212358	590110410	86	Flye v. 1.4.2; Racon v. 1.3.1		long	90	65.2	24.8	2.1	7.9			Cornell	USA	North America	Wild	All other plants
Tracheophyta	Magnoliopsida	Poales	Poaceae	Cleistogenes	songorica					https://doi.org/10.1111/pbi.13483	2020-09-22		540120000	21280000	552000000		Falcon v 0.3.0	PacBio and Illumina	long								La Trobe University and Lanzhou University	China and Australia	Multiple-Asia and Oceania	Wild	All other plants
Tracheophyta	Magnoliopsida	Poales	Poaceae	Coix	aquatica		79833	GCA_009725075.1	PRJNA509097		2019-12-04	1	1615469127	2241760	445389174	50	Canu v. May-2018	PacBio Sequel	long	88.9	86.4	2.5	2.2	8.9			Sichuan Agricultural University	China	Asia	Wild	All other plants
Tracheophyta	Magnoliopsida	Poales	Poaceae	Dichanthelium	oligosanthes		888268	GCA_001633215.2	PRJNA305932		2016-09-29	1	589166415	12062	399721776	234	AllPaths v. 44837	Illumina HiSeq	short	85.8	84.9	0.9	3.2	11			University of Nebraska	USA	North America	Wild	All other plants
Tracheophyta	Magnoliopsida	Poales	Poaceae	Eleusine	indica	goosegrass	29674	GCA_003369855.1	PRJNA454287		2018-08-10	1	492270386	32494	145970427	76	Velvet v. 1.2.08_ maxkmer101	Illumina HiSeq	short	93.5	91.3	2.2	2.4	4.1	20	2	Auburn University	USA	North America	Wild relative	All other plants
Tracheophyta	Magnoliopsida	Poales	Poaceae	Eragrostis	nindensis		1262659	GCA_012490785.1	PRJNA622516		2020-04-17	1	986199717	520980	308738003	63	CANU v. 1.8	PacBio	long	93.2	23.7	69.5	0.9	5.9			Michigan State University	USA	North America	Wild	All other plants
Tracheophyta	Magnoliopsida	Poales	Poaceae	Hordeum	bulbosum		4516	GCA_900070015.1	PRJEB3403		2017-02-22	1	1294872816	498	466559110	9			short	30.5	29.9	0.6	31.4	38.1	14	2	IPK-Gatersleben	Germany	Europe	Wild relative	All other plants
Tracheophyta	Magnoliopsida	Poales	Poaceae	Hordeum	marinum			GCA_022496015.1	PRJNA597957		2022-03-07		3815965547	6835372				PacBio Sequel; Illumina												Wild relative	All other plants
Tracheophyta	Magnoliopsida	Poales	Poaceae	Hordeum	pubiflorum		112521	GCA_000582825.1	PRJEB3404		2013-08-30	1	1425274558	1475	498247451	19			short	74.4	73	1.4	13.9	11.7	14	2	IPK-Gatersleben	Germany	Europe	Wild relative	All other plants
Tracheophyta	Magnoliopsida	Poales	Poaceae	Hyparrhenia	diplandra		798322	GCA_015847255.1	PRJNA543119		2020-12-08	1	2072009970	294320	1315168642	41	Flye v. 1.4.2; Racon v. 1.3.1		long	89.6	41.6	48	2.9	7.5			Cornell	USA	North America	Wild	All other plants
Tracheophyta	Magnoliopsida	Poales	Poaceae	Leersia	perrieri		77586	GCA_000325765.3	PRJNA163065		2014-02-21	1	266687832	46324	78928556	150	AllPaths v. 44849	Illumina HiSeq	short	94.2	92.5	1.7	1.5	4.3			Arizona Genomics Institute	USA	North America	Wild	All other plants
Tracheophyta	Magnoliopsida	Poales	Poaceae	Lolium	rigidum			GCF_022539505.1	PRJNA799061		2022-03-14		2438467165	113670				Oxford Nanopore PromethION; Oxford Nanopore MinION												Wild	All other plants
Tracheophyta	Magnoliopsida	Poales	Poaceae	Microstegium	vimineum			GCA_022036555.1	PRJNA769079		2022-02-10		1118670587	597027				PacBio Sequel II; Omni-C												Wild	All other plants
Tracheophyta	Magnoliopsida	Poales	Poaceae	Miscanthus	floridulus			GCA_019320115.1	PRJNA598249		2021-07-26		2684453698	673655				PacBio Sequel; Illumina HiSeq												Wild	All other plants
Tracheophyta	Magnoliopsida	Poales	Poaceae	Miscanthus	lutarioriparius		422564	GCA_904845875.1	PRJEB40463		2020-10-12	1	2074797027	1588283	1593983785	150			long	94.3	32.7	61.6	0.8	4.9			NCGR	USA	North America	Wild	All other plants
Tracheophyta	Magnoliopsida	Poales	Poaceae	Olyra	latifolia					DOI:https://doi.org/10.1016/j.molp.2019.05.009	2019-05-27	1	646000000	37557			SOAPdenovo	Illumina	short								Shanghai Ocean University	China	Asia	Natural commodity	All other plants
Tracheophyta	Magnoliopsida	Poales	Poaceae	Oropetium	thomaeum		1148796	GCA_001182835.1	PRJNA286116		2015-07-20	1	243174629	2386382	76249800	72	HGAP v. November-2014	PacBio	long	95	91.1	3.9	1.3	3.7	18	2	Donald Danforth Plant Science Center	USA	North America	Wild	All other plants
Tracheophyta	Magnoliopsida	Poales	Poaceae	Oryza	australiensis			GCA_019925245.2	PRJNA743927		2022-06-06		858859173	2690911				Oxford Nanopore MinION												Wild relative	All other plants
Tracheophyta	Magnoliopsida	Poales	Poaceae	Oryza	barthii	African wild rice	65489	GCA_000182155.3	PRJNA30379		2014-05-08	4	308272304	18926	89612655	110	AllPaths v. 44849; Newbler v. 2.8	Illumina GAIIx; 454	short	93.1	90.6	2.5	2.2	4.7	24	2	Oryza Chr3 Short Arm Comparative Sequencing Project	USA	North America	Wild relative	All other plants
Tracheophyta	Magnoliopsida	Poales	Poaceae	Oryza	brachyantha	malo sina	4533	GCA_000231095.2	PRJNA70533	https://doi.org/10.1038/s41588-018-0040-0	2012-01-19	2	259907595	20448	72293115	104	SOAPdenovo v. 1.04	Illumina GA II	short	90.2	89	1.2	4.3	5.5	24	2	The Institute of Genetics and Developmental Biology	China	Asia	Wild	All other plants
Tracheophyta	Magnoliopsida	Poales	Poaceae	Oryza	coarctata		77588	GCA_009761635.1	PRJNA396417		2019-12-17	1	569597242	234518	369639086	250.66	PLATANUS v. 1.2.4; SSPACE v. 3.0	Illumina HiSeq; Oxford Nanopore	long	94.9	67.9	27	1.2	3.9			National Bureau of Plant Genetic Resources, Pusa, IARI Campus, New Delhi-110012, India.	India	Asia	Wild	All other plants
Tracheophyta	Magnoliopsida	Poales	Poaceae	Oryza	eichingeri					https://doi.org/10.1093/gbe/evaa037	2020-03-03	1	471000000				Platanus v1.2.1	PacBio and Illumina	long								National Institute of Genetics	Japan	Asia	Wild relative	All other plants
Tracheophyta	Magnoliopsida	Poales	Poaceae	Oryza	glumipatula		40148	GCA_000576495.1	PRJNA48429		2014-02-26	1	372860283	31921	91228929	135	AllPaths v. 44849	Illumina HiSeq	short	95.2	93.4	1.8	1.1	3.7			Oryza Map Alignment Project (OMAP)	USA	North America	Wild	All other plants
Tracheophyta	Magnoliopsida	Poales	Poaceae	Oryza	granulata					https://doi.org/10.1038/s41597-020-0470-2	2020-04-29	1	736660000	43900	882000000		ALLPATHS-LG	Illumina and PacBio	long								South China Agricultural University	China	Asia	Wild relative	All other plants
Tracheophyta	Magnoliopsida	Poales	Poaceae	Oryza	longistaminata	long-staminate rice	4528	GCA_009805545.1	PRJNA545798		2019-12-31	3	371348348	45317	103168742	442	AllPaths v. Release 37250; PBjelly v. 2	Illumina HiSeq; PacBio RSII	long	82.2	77.8	4.4	7.6	10.2	24	2	South China Agricultural University	China	Asia	Wild	All other plants
Tracheophyta	Magnoliopsida	Poales	Poaceae	Oryza	meridionalis	Australian wild rice	40149	GCA_001551795.1	PRJNA305218		2016-02-07	2	354610901	159640	114490911	40	Celera Assembler v. 8.3rc2	PacBio	long	82.4	76	6.4	4.3	13.3	24	2	The University of Queensland	Australia	Oceania	Wild	All other plants
Tracheophyta	Magnoliopsida	Poales	Poaceae	Oryza	meyeriana		110450	GCA_003991445.1	PRJNA412686		2019-01-03	2	776957456	262045	250379023	102	SOAPdenovo v. 2; Canu v. 1.0	Illumina GAII; PacBio	long	92.2	89.8	2.4	2.4	5.4			Yunnan Agricultural University	China	Asia	Wild	All other plants
Tracheophyta	Magnoliopsida	Poales	Poaceae	Oryza	nivara		4536	GCA_006942195.1	PRJNA439366		2019-07-12	2	377674564	10214975	119936432	12	CANU v. 1.0; WTDBG v. 1.0; Hi-C v. 1.0	PacBio	long	95.9	93.2	2.7	0.6	3.5	24	2	Shenyang Agricultural University, China	China	Asia	Wild relative	All other plants
Tracheophyta	Magnoliopsida	Poales	Poaceae	Oryza	officinalis		4535	GCA_008326285.1	PRJDB2223		2019-08-23	1	584134210	367595	168385204	60	Platanus v. 1.2.1; PBJelly v. 14.1.14; SSPACE v. 3.0; GapCloser v. 1.12	Illumina HiSeq2500; Pacific Bio RSII	long	94.7	92.2	2.5	0.9	4.4	24	2	Plant Genetics Laboratory, Genetic Strain Stock Center, National Institute of Genetics, Research Organization of Information and Systems	Japan	Asia	Wild	All other plants
Tracheophyta	Magnoliopsida	Poales	Poaceae	Oryza	punctata		4537	GCA_000573905.1	PRJNA13770		2014-02-25	1	393816603	43035	114432240	130	AllPaths v. 44849	Illumina HiSeq; 454	short	94.2	90	4.2	1.4	4.4	24	2	The Oryza Map Alignment Project (OMAP)	USA	North America	Feral	All other plants
Tracheophyta	Magnoliopsida	Poales	Poaceae	Oryza	rhizomatis					https://doi.org/10.1093/gbe/evaa037	2020-03-03		559000000				Platanus v1.2.1	PacBio and Illumina	long								National Institute of Genetics	Japan	Asia	Wild relative	All other plants
Tracheophyta	Magnoliopsida	Poales	Poaceae	Oryza	rufipogon	common wild rice	4529	GCA_001551805.1	PRJNA305217		2016-02-07	2	384518444	219409	123046369	40	Celera Assembler v. 8.3rc2	PacBio	long	90.2	86.9	3.3	2.7	7.1	24	2	The University of Queensland	Australia	Oceania	Feral	All other plants
Tracheophyta	Magnoliopsida	Poales	Poaceae	Panicum	hallii		1504633	GCA_003061485.1	PRJNA251785		2018-04-25	1	487473734	8291806	376019528	240	MECAT v. 33	PACBIO SEQUEL; Illumina HISeq	long	95.1	93.4	1.7	1.1	3.8			DOE Joint Genome Institute	USA	North America	Wild	All other plants
Tracheophyta	Magnoliopsida	Poales	Poaceae	Panicum	virgantum					Phytozome	2013-01-01		1358000000	83229			Newbler 2.6	Roche 454	short								JGI	USA	North America	Wild	All other plants
Tracheophyta	Magnoliopsida	Poales	Poaceae	Paspalum	notatum			GCA_022530915.1	PRJNA763284		2022-03-10		540949507	48998780				PacBio												Wild	All other plants
Tracheophyta	Magnoliopsida	Poales	Poaceae	Paspalum	vaginatum			GCA_026573395.1	PRJNA234783		2022-12-06		646899508	1470007				PacBio Sequel I												Wild	All other plants
Tracheophyta	Magnoliopsida	Poales	Poaceae	Pharus	latifolius			GCA_019359835.1	PRJNA682003		2021-07-27		1002922384	4575670				PacBio Sequel												Wild	All other plants
Tracheophyta	Magnoliopsida	Poales	Poaceae	Phragmites	australis			GCA_021018715.1	PRJNA705976		2021-12-01		1139109683	194693				PacBio RS												Wild	All other plants
Tracheophyta	Magnoliopsida	Poales	Poaceae	Poa	annua			GCA_026929855.1	PRJNA841947		2022-12-16		1779762036	65428113				PacBio RSII												Wild	All other plants
Tracheophyta	Magnoliopsida	Poales	Poaceae	Puccinellia	tenuiflora		240906	GCA_012064385.1	PRJNA483847		2020-04-06	1	1107144260	265975	339297597	479.74	FALCON-Unzip v. DEC-2016; FALCON v. DEC-2016	PacBio; Illumina	long	81.6	69.5	12.1	2.6	15.8			Northeast Normal University	China	Asia	Wild	All other plants
Tracheophyta	Magnoliopsida	Poales	Poaceae	Raddia	distichophylla		38704	GCA_005191435.1	PRJNA528150		2019-05-06	1	580833421	87644	183426011	273	Platanus v. 1.2.1	Illumina HiSeq	short	91.8	88.4	3.4	2.9	5.3			South China Agricultural University	China	Asia	Wild	All other plants
Tracheophyta	Magnoliopsida	Poales	Poaceae	Raddia	guianensis					DOI:https://doi.org/10.1016/j.molp.2019.05.009	2019-05-27	1	626000000	11449			SOAPdenovo	Illumina	short								Shanghai Ocean University	China	Asia	Natural commodity	All other plants
Tracheophyta	Magnoliopsida	Poales	Poaceae	Saccharum	spontaneum	fodder cane	62335	GCA_900500655.1	PRJEB28034		2018-08-08	2	3924189457	89080	1125280032	105			long	82.2	41.1	41.1	5.9	11.9	64	8	CNGB	China	Asia	Wild relative	All other plants
Tracheophyta	Magnoliopsida	Poales	Poaceae	Sporobolus	alterniflorus	smooth cordgrass	29706	GCA_008808055.2	PRJNA479677		2020-03-31	1	1525935245	16854	510690737	120	SPAdes v. 2019	Illumina	short	34.1	29.1	5	23.2	42.7			IRIDIAN GENOMES	USA	North America	Wild	All other plants
Tracheophyta	Magnoliopsida	Poales	Poaceae	Stipa	capillata			GCA_019208055.1	PRJNA726584		2021-07-13		1003531354	350543				PacBio Sequel												Wild	All other plants
Tracheophyta	Magnoliopsida	Poales	Poaceae	Streptochaeta	angustifolia			GCA_020804685.1	PRJNA343128		2021-11-08		1797847494	84030				Illumina; Bionano												Wild	All other plants
Tracheophyta	Magnoliopsida	Poales	Poaceae	Themeda	triandra			GCA_018135685.1	PRJNA509734		2021-04-26		889062797	600859				Oxford Nanopore MinION												Wild	All other plants
Tracheophyta	Magnoliopsida	Poales	Poaceae	Thinopyrum	elongatum	tall wheatgrass	4588	GCA_011799875.1	PRJNA540081		2020-04-01	1	4634136514	2152584	1279452404	267	NRGene DeNovoMAGICTM v. 3.0	Illumina HiSeq; PacBio Sequel	long								Shandong Agricultural University	China	Asia	Wild relative	All other plants
Tracheophyta	Magnoliopsida	Poales	Poaceae	Triticum	turgidum	durum wheat	4567	GCA_900231445.1	PRJEB22687		2019-02-13	1	9964338633	57921	46306506384	270			short + HiC						28	4	ITB-CNR	Italy	Europe	Wild relative	All other plants
Tracheophyta	Magnoliopsida	Poales	Poaceae	Triticum	urartu		4572	GCA_003073215.1	PRJNA337888		2018-04-30	2	4851895022	278449	1375814435	335	MaSuRCA v. 3.2	Illumina HiSeq; PacBio	long						14	2	Institute of Genetics and Developmental Biology Chinese Academy of Sciences	China	Asia	Wild relative	All other plants
Tracheophyta	Magnoliopsida	Poales	Poaceae	Urochloa	ruziziensis	Congo grass	240450	GCA_015476505.1	PRJNA573730		2020-11-15	2	604561744	661816	174578553	115	FALCON-Unzip v. 0.2.5; Proximo Hi-C Scaffolding v. MARCH-2019	PacBio Sequel; Illumina HiSeq	long	92.6	87.3	5.3	2.5	4.9			Embrapa	Brazil	South America	Wild	All other plants
Tracheophyta	Magnoliopsida	Poales	Poaceae	Zea	luxurians			GCA_029449295.1	PRJNA866469		2023-03-28		5596586848	3276706				PacBio												Wild relative	All other plants
Tracheophyta	Magnoliopsida	Poales	Poaceae	Zizania	latifolia		58934	GCA_000418225.1	PRJNA187578		2013-07-09	1	603989347	13068	136822445	140	AllPaths v. allpathslg-45489	Illumina HiSeq	short	87.9	72.2	15.7	5.6	6.5			Zhejiang University	China	Asia	Cultivated	All other plants
Tracheophyta	Magnoliopsida	Poales	Poaceae	Zizania	palustris			GCA_019279435.1	PRJNA600525		2021-07-19		1288765485	377562				PacBio												Cultivated	All other plants
Tracheophyta	Magnoliopsida	Poales	Poaceae	Zoysia	japonica	Japanese lawn grass	309978	GCA_001602275.1	PRJDB4210		2016-03-15	1	334384427	37669	104763288	150	Platanus v. 1.2.1	Illumina HiSeq2000, Illumina MiSeq	short	94.6	84.6	10	1.5	3.9	40	4	Lab. of Plant Genomics and Genetics, Department of Plant Genome Research, Kazusa DNA Research Institute	Japan	Asia	Wild	All other plants
Tracheophyta	Magnoliopsida	Poales	Poaceae	Zoysia	pacifica		1070856	GCA_001602315.1	PRJDB4210		2016-03-15	1	397009957	29005	127409474	42	DISCOVARdenovo v. 51598	Illumina HiSeq2000, Illumina MiSeq	short	93.8	75.7	18.1	2.1	4.1			Lab. of Plant Genomics and Genetics, Department of Plant Genome Research, Kazusa DNA Research Institute	Japan	Asia	Wild	All other plants
Tracheophyta	Magnoliopsida	Poales	Typhaceae	Typha	latifolia			GCA_019914945.1	PRJNA622838		2021-09-09		213848072	7014651				Oxford Nanopore PromethION; Illumina NovaSeq												Wild	All other plants
Tracheophyta	Magnoliopsida	Polypodiales	Dryopteridaceae	Dryopteris	marginalis			GCA_027576515.1	PRJNA610004		2023-01-06		1112671400	1507				Illumina												Wild	All other plants
Tracheophyta	Magnoliopsida	Polypodiales	Dryopteridaceae	Polystichum	acrostichoides			GCA_025802375.1	PRJNA807609		2022-10-23		450652285	936				Illumina												Wild	All other plants
Tracheophyta	Magnoliopsida	Polypodiales	Pteridaceae	Adiantum	capillus-veneris			GCA_014529385.2	PRJNA593372		2022-07-05		4822565590	16209944				PacBio Sequel												Wild	All other plants
Tracheophyta	Magnoliopsida	Polypodiales	Pteridaceae	Adiantum	nelumboides			GCA_022343405.2	PRJNA802344		2022-06-28		6272107417	1373929				PacBio Sequel												Wild	All other plants
Tracheophyta	Magnoliopsida	Polypodiales	Pteridineae	Ceratopteris	richardii		49495	GCA_009866685.1	PRJNA511033		2020-01-14	1	4246321977	3227	928778873	37	Meraculous, SSPACE v. 2017-04	Illumina	short	22.8	20	2.8	15.7	61.5			University of Florida	USA	North America	Wild	All other plants
Tracheophyta	Magnoliopsida	Proteales	Platanaceae	Platanus	orientalis			GCA_025762735.1	PRJNA807616		2022-10-19		1494758142	8520				Illumina												Wild	All other plants
Tracheophyta	Magnoliopsida	Proteales	Proteaceae	Macadamia	jansenii					doi:10.1093/gigascience/giaa146	2020-12-09	1	338000000	23900	780000000		Canu	PacBio and Illumina	long								The University of Queensland	Australia	Oceania	Wild relative	All other plants
Tracheophyta	Magnoliopsida	Ranunculales	Circaeasteraceae	Kingdonia	uniflora		39325	GCA_014058105.1	PRJNA587615		2020-08-04	1	1004558319	2099369	782551512	90	Canu v. 1.8	PacBio Sequel	long	88	83.3	4.7	3	9			Chinese Academy of Sciences	China	Asia	Wild	All other plants
Tracheophyta	Magnoliopsida	Ranunculales	Lardizabalaceae	Akebia	trifoliata			GCA_017979445.1	PRJNA671772		2021-04-16		652796637	1566935				PacBio Sequel												Natural commodity	All other plants
Tracheophyta	Magnoliopsida	Ranunculales	Papaveraceae	Macleaya	cordata		56857	GCA_002174775.1	PRJNA359127		2017-06-07	1	377833576	36130	286494090	503	SOAPdenovo v. 2.04	Illumina HiSeq	short	96.1	93.4	2.7	1.2	2.7			Chinese Academy of Agricultural Sciences	China	Asia	Wild	All other plants
Tracheophyta	Magnoliopsida	Ranunculales	Papaveraceae	Papaver	armeniacum			GCA_023531295.1	PRJNA770669		2022-05-23		2980240000	317090				Oxford Nanopore PromethION												Cultivated	All other plants
Tracheophyta	Magnoliopsida	Ranunculales	Papaveraceae	Papaver	atlanticum			GCA_023531105.1	PRJNA770669		2022-05-23		938096308	111446				Illumina NovaSeq												Cultivated	All other plants
Tracheophyta	Magnoliopsida	Ranunculales	Papaveraceae	Papaver	californicum			GCA_023531435.1	PRJNA770669		2022-05-23		1372414916	65041				Illumina NovaSeq												Cultivated	All other plants
Tracheophyta	Magnoliopsida	Ranunculales	Papaveraceae	Sanguinaria	canadensis			GCA_028566195.1	PRJNA807607		2023-02-09		255097481	1042				Illumina												Natural commodity	All other plants
Tracheophyta	Magnoliopsida	Ranunculales	Ranunculaceae	Aquilegia	coerulea	Rocky Mountain columbine	218851	GCA_002738505.1	PRJNA33681		2017-10-31	1	301979693	121821	238808847	7.59	ARACHNE_modified v. 200721016	Sanger	short	96.2	92.9	3.3	1.6	2.2			JGI-PGF	USA	North America	Wild	All other plants
Tracheophyta	Magnoliopsida	Ranunculales	Ranunculaceae	Aquilegia	eximia			GCA_023053535.1	PRJNA810485		2022-04-19		365822783	6131972				PacBio Sequel IIe; Dovetails OmniC; Illumina NovaSeq												Wild	All other plants
Tracheophyta	Magnoliopsida	Ranunculales	Ranunculaceae	Aquilegia	kansuensis			GCA_020826895.1	PRJNA636213		2021-11-16		293205786	1463127				PacBio Sequel												Wild	All other plants
Tracheophyta	Magnoliopsida	Ranunculales	Ranunculaceae	Coptis	chinensis		261450	GCA_015680905.1	PRJNA662860		2020-11-24	1	935659790	98746328	691025941	73	SMARTdenovo v. Feb-2018		long	89.8	85.3	4.5	1.9	8.3			Hubei University of Chinese Medicine	China	Asia	Wild	All other plants
Tracheophyta	Magnoliopsida	Ranunculales	Ranunculaceae	Thalictrum	thalictroides	rue-anemone	46969	GCA_013358455.1	PRJNA439007		2020-06-18	3	243091176	3702	223273729	55	MaSuRCA v. 3.2.9	Illumina HiSeq	short	83.7	81.5	2.2	7.6	8.7	14	2	University of Minnesota	USA	North America	Wild	All other plants
Tracheophyta	Magnoliopsida	Rosales	Cannabaceae	Parasponia	andersonii		3476	GCA_002914805.1	PRJNA272473	https://doi.org/10.1073/pnas.1721395115	2018-02-02	1	475834238	48336	369057337	100	AllPaths v. R48961	Illumina HiSeq; Illumina MiSeq	short	97.1	95.9	1.2	1.2	1.7			Wageningen University	Netherlands	Europe	Domesticated	All other plants
Tracheophyta	Magnoliopsida	Rosales	Cannabaceae	Parsonsia	alboflavescens			GCA_028571225.1	PRJNA738520		2023-02-09		384286440	15656				Illumina												Wild	All other plants
Tracheophyta	Magnoliopsida	Rosales	Cannabaceae	Trema	orientale		63057	GCA_002914845.1	PRJNA272482		2018-02-02	1	387958189	54110	306117279	100	AllPaths v. R48961	Illumina HiSeq; Illumina MiSeq	short	96.9	94.7	2.2	1.4	1.7			Wageningen University	Netherlands	Europe	Natural commodity	All other plants
Tracheophyta	Magnoliopsida	Rosales	Moraceae	Artocarpus	camansi		709039	GCA_002024485.1	PRJNA301299		2017-03-09	1	631307653	2314	209583687	17	Ray v. 2.3.1	Illumina HiSeq	short	42.5	38.7	3.8	34.3	23.2			Chicago Botanic Garden	USA	North America	Wild relative	All other plants
Tracheophyta	Magnoliopsida	Rosales	Moraceae	Artocarpus	hirsutus			GCA_946598075.1	PRJEB55580		2022-11-29		796234690	32487				ILLUMINA												Wild relative	All other plants
Tracheophyta	Magnoliopsida	Rosales	Moraceae	Broussonetia	papyrifera					DOI:https://doi.org/10.1016/j.molp.2019.01.021	2019-02-26	1	386830000	171170	380000000		ALLPATHs	PacBio and Illumina	long								The Chinese Academy of Sciences	China	Asia	Natural commodity	All other plants
Tracheophyta	Magnoliopsida	Rosales	Moraceae	Ficus	erecta		66383	GCA_008635985.1	PRJDB8644		2019-09-18	1	595834738	697200	185635621	62.5	FALCON-integrate v. 1.8.8	PacBio Sequel	long	96.8	30.4	66.4	0.5	2.7			Kazusa DNA Research Institute	Japan	Asia	Wild relative	All other plants
Tracheophyta	Magnoliopsida	Rosales	Moraceae	Ficus	hispida					DOI:https://doi.org/10.1016/j.cell.2020.09.043	2020-10-08	1															University of Illinois at Urbana-Champaign and Chinese Academy of Sciences	USA and China	Multiple-North America and Asia	Wild	All other plants
Tracheophyta	Magnoliopsida	Rosales	Moraceae	Ficus	microcarpa					DOI:https://doi.org/10.1016/j.cell.2020.09.043	2020-10-08	1															University of Illinois at Urbana-Champaign and Chinese Academy of Sciences	USA and China	Multiple-North America and Asia	Wild	All other plants
Tracheophyta	Magnoliopsida	Rosales	Moraceae	Ficus	religiosa			GCA_024759925.1	PRJNA474013		2022-08-29		406103086	3141				Illumina HiSeq; MGISEQ-2000												Natural commodity	All other plants
Tracheophyta	Magnoliopsida	Rosales	Moraceae	Morus	indica			GCA_029231665.1	PRJNA641776		2023-03-17		505297950	164972				Illumina HiSeq; PacBio Sequel												Natural commodity	All other plants
Tracheophyta	Magnoliopsida	Rosales	Moraceae	Morus	notabilis		981085	GCA_000414095.2	PRJNA202089		2013-08-07	2	320378613	40438	253440431	236	SOAPdenovo v. 1.05	Illumina HiSeq2000	short	95	91.8	3.2	2.2	2.8			BGI	China	Asia	Natural commodity	All other plants
Tracheophyta	Magnoliopsida	Rosales	Podostemaceae	Cladopus	chinensis					https://doi.org/10.1038/s41438-020-0269-5	2020-04-01		827920000	1420000	659420000		Canu	PacBio and Illumina	long								Fujian Normal University	China	Asia	Wild	All other plants
Tracheophyta	Magnoliopsida	Rosales	Rhamnaceae	Ochetophila	trinervis		262936	GCA_003254975.1	PRJNA374770		2018-06-19	1	309116026	70118	98243880	294	Platanus v. 1	Illumina HiSeq	short	96.6	95.5	1.1	0.7	2.7			BGI	China	Asia	Wild	All other plants
Tracheophyta	Magnoliopsida	Rosales	Rhamnaceae	Rhamnella	rubrinervis		2594499	GCA_007844105.2	PRJNA554263		2020-03-20	1	245347936	3075000	197517442	69.3	Canu v. 1.8	Oxford Nanopore GridION	long	96.1	94.6	1.5	1.2	2.7			Lanzhou University	China	Asia	Wild	All other plants
Tracheophyta	Magnoliopsida	Rosales	Rosaceae	Aronia	arbutifolia			GCA_025448175.1	PRJNA807613		2022-09-27		638142640	1782				Illumina												Wild	All other plants
Tracheophyta	Magnoliopsida	Rosales	Rosaceae	Cerasus	serrulata					https://doi.org/10.1038/s41438-020-00382-1	2020-07-03		265400000	1560000	256650000		Canu v1.538 and WTDBG v1.13	Oxford nanopore and Illumina	long								Nanjing Forestry University	China	Asia	Wild relative	All other plants
Tracheophyta	Magnoliopsida	Rosales	Rosaceae	Dryas	alaskensis			GCA_026122645.1	PRJNA713363		2022-11-10		216705797	4574				Illumina												Wild	All other plants
Tracheophyta	Magnoliopsida	Rosales	Rosaceae	Dryas	drummondii		48231	GCA_003254865.1	PRJNA374770		2018-06-19	1	225547060	91538	70248966	777	Platanus v. 1	Illumina HiSeq	short	92.8	90.2	2.6	1.1	6.1			BGI	China	Asia	Wild	All other plants
Tracheophyta	Magnoliopsida	Rosales	Rosaceae	Dryas	integrifolia			GCA_028570905.1	PRJNA713365		2023-02-09		222726871	5160				Illumina												Wild	All other plants
Tracheophyta	Magnoliopsida	Rosales	Rosaceae	Dryas	octopetala			GCA_025631235.1	PRJNA713366		2022-10-09		238565318	4767				Illumina												Wild	All other plants
Tracheophyta	Magnoliopsida	Rosales	Rosaceae	Fragaria	iinumae		64939	GCA_009720345.1	PRJNA544784		2019-11-29	2	240581984	10669041	69623093	279.37	FALCON v. 0.3.0	PacBio Sequel	long	97.2	95.1	2.1	0.6	2.2			School of Agriculture, Yunnan University	China	Asia	Wild relative	All other plants
Tracheophyta	Magnoliopsida	Rosales	Rosaceae	Fragaria	nilgerrensis		64941	GCA_010134655.1	PRJNA592576		2020-02-04	1	270303199	9793045	77997474	56	FALCON v. 3.0; Canu v. 1.5	PacBio; Illumina HiSeq	long	92.7	88.7	4	1.8	5.5			Shenyang Agricultural University	China	Asia	Wild	All other plants
Tracheophyta	Magnoliopsida	Rosales	Rosaceae	Fragaria	nipponica		101012	GCA_000512025.1	PRJDB1479		2013-12-06	1	206414839	1273	63344738	341.3	SOAPdenovo v. 1.05	Illumina HiSeq1000	short	36.8	36.4	0.4	29.2	34			Kazusa DNA Research Institute	Japan	Asia	Wild relative	All other plants
Tracheophyta	Magnoliopsida	Rosales	Rosaceae	Fragaria	nubicola		60188	GCA_000511995.1	PRJDB1480		2013-12-06	1	203686407	1288	62342290	351.5	SOAPdenovo v. 1.05	Illumina HiSeq1000	short	33.8	33	0.8	31.6	34.6			Kazusa DNA Research Institute	Japan	Asia	Wild	All other plants
Tracheophyta	Magnoliopsida	Rosales	Rosaceae	Fragaria	orientalis		101013	GCA_000517285.1	PRJDB1481		2013-12-06	1	214184023	721	67300702	203.4	SOAPdenovo v. 1.05	Illumina HiSeq1000	short	11.5	11.1	0.4	28.8	59.7			Kazusa DNA Research Institute	Japan	Asia	Wild	All other plants
Tracheophyta	Magnoliopsida	Rosales	Rosaceae	Fragaria	vesca		101020	GCA_000184155.1	PRJNA60037		2010-12-22	2	214217322	28030	59406994	49	Celera Assembler (CA) v. 5.3	454; Solexa	short	96.5	95	1.5	1.4	2.1	14	2	Virginia Bioinformatics Institute	USA	North America	Wild relative	All other plants
Tracheophyta	Magnoliopsida	Rosales	Rosaceae	Fragaria	viridis					https://doi.org/10.1093/molbev/msaa238	2020-10-17	1	214900000	3500000	219000000			PacBio and Illumina	long								Chinese Academy of Sciences	China	Asia	Wild relative	All other plants
Tracheophyta	Magnoliopsida	Rosales	Rosaceae	Geum	urbanum		57919	GCA_900236755.1	PRJEB23412		2018-01-17	1	1217035493	19977	394221178	25			short	95.9	34.1	61.8	1	3.1	42		University of Edinburgh	Scotland	Europe	Wild	All other plants
Tracheophyta	Magnoliopsida	Rosales	Rosaceae	Gillenia	trifoliata			GCA_018257905.1	PRJNA669900		2021-05-04		296280550	769372				10X Chromium; Oxford Nanopore; Illumina												Wild	All other plants
Tracheophyta	Magnoliopsida	Rosales	Rosaceae	Heteromeles	arbutifolia			GCA_024362995.1	PRJNA851487		2022-07-21		634379610	33580105				PacBio Sequel; Illumina NovaSeq; Dovetails OmniC												Wild	All other plants
Tracheophyta	Magnoliopsida	Rosales	Rosaceae	Malus	baccata	shan jing zi	106549	GCA_006547085.1	PRJNA428857		2019-07-03	1	674411566	54716	512779900	248	SOAPdenovo v. 2.04.4; SSPACE v. 2.0; GapCloser v. 1.10	Illumina HiSeq	short	93.7	65.2	28.5	2.5	3.8	34	2	Northwest A&amp;F University	China	Asia	Wild relative	All other plants
Tracheophyta	Magnoliopsida	Rosales	Rosaceae	Malus	sieversii			GCA_020795835.1	PRJNA736221		2021-11-08		682915839	7879501				Nanopore												Wild relative	All other plants
Tracheophyta	Magnoliopsida	Rosales	Rosaceae	Malus	sylvestris					https://doi.org/10.1038/s41588-020-00723-9	2020-12-01		667700000	3483045			DeNovoMAGIC3; HiCanu	PacBio and Illumina	long								US Department of Agriculture	USA	North America	Wild relative	All other plants
Tracheophyta	Magnoliopsida	Rosales	Rosaceae	Potentilla	anserina			GCF_933775445.1	PRJEB51709		2022-03-28		236973942	18728460																Natural commodity	All other plants
Tracheophyta	Magnoliopsida	Rosales	Rosaceae	Potintilla	micrantha					https://doi.org/10.1093/gigascience/giy010	2018-02-15	1	326533584	16235	405870000		PBJelly and ALLPATHS	PacBio and Illumina	long								Research and Innovation Centre	Italy	Europe	Wild	All other plants
Tracheophyta	Magnoliopsida	Rosales	Rosaceae	Prunus	davidiana			GCA_020226225.1	PRJNA655343		2021-10-05		243913910	1620494				PacBio Sequel												Wild relative	All other plants
Tracheophyta	Magnoliopsida	Rosales	Rosaceae	Prunus	fruticosa			GCA_018703695.1	PRJNA727075		2021-06-03		375294239	530922				Oxford Nanopore PromethION												Cultivated	All other plants
Tracheophyta	Magnoliopsida	Rosales	Rosaceae	Prunus	mira			GCA_020226265.1	PRJNA655343		2021-10-05		239885147	5041902				PacBio Sequel												Wild relative	All other plants
Tracheophyta	Magnoliopsida	Rosales	Rosaceae	Prunus	yedoensis	Cheju native flowering cherry	3759	GCA_005406145.1	PRJDB7997		2019-03-18	3	690105700	918183	209537041	54	FALCON-integrate v. 2.1.2	Sequel	long	97.4	7.1	90.3	0.4	2.2			Kazusa DNA Research Institute	Japan	Asia	Natural commodity	All other plants
Tracheophyta	Magnoliopsida	Rosales	Rosaceae	Purshia	tridentata	bitterbrush	32243	GCA_003254885.1	PRJNA374770		2018-06-19	1	175970657	33040	56421206	203	Platanus v. 1	Illumina HiSeq	short	93.7	92.3	1.4	3.4	2.9			BGI	China	Asia	Natural commodity	All other plants
Tracheophyta	Magnoliopsida	Rosales	Rosaceae	Pyracantha	coccinea			GCA_028566515.1	PRJNA675214		2023-02-09		620556891	3760				Illumina												Wild	All other plants
Tracheophyta	Magnoliopsida	Rosales	Rosaceae	Pyrus	ussuriensis		2448454	GCA_008932095.1	PRJNA494996		2019-10-11	1	510637391	1277337	400761888	123	Canu v. 1.5; WTDBG v. 2018	PacBio Sequel	long	89.4	62.3	27.1	1.2	9.4			Research Institute of Pomology Chinese Academy of Agricultural Sciences	China	Asia	Wild relative	All other plants
Tracheophyta	Magnoliopsida	Rosales	Rosaceae	Rosa	lucieae	memorial rose	74648	GCA_006954505.1	PRJNA504542		2019-07-12	1	786105075	9720	256515394	50.1	Discovar de novo v. MARCH-2016	Illumina HiSeq	short	83.8	56.1	27.7	10.7	5.5			Research Institute for Agriculture, Fisheries and Food (ILVO)	Belgium	Europe	Wild	All other plants
Tracheophyta	Magnoliopsida	Rosales	Rosaceae	Rosa	persica			GCA_025331145.1	PRJNA576752		2022-09-20		366053319	12179900				PacBio Sequel II												Wild	All other plants
Tracheophyta	Magnoliopsida	Rosales	Ulmaceae	Ulmus	americana	American elm	29740	GCA_010015005.2	PRJNA390847		2020-11-10	1	1260149910	60124	407776540	110	SPAdes v. 2020	Illumina	short	79	78.1	0.9	11.3	9.7			IRIDIAN GENOMES	USA	North America	Natural commodity	All other plants
Tracheophyta	Magnoliopsida	Santalales	Loranthaceae	Taxillus	chinensis			GCA_023512835.1	PRJNA781352		2022-05-25		521908327	2895698				Nanopore; DNBSEQ; Hi-C												Wild	All other plants
Tracheophyta	Magnoliopsida	Santalales	Olacaceae	Malania	oleifera					https://doi.org/10.1093/gigascience/giy164	2019-01-24		1519782615	1218690	150000000		Canu v1.6; MECAT v1.1	Illumina, PacBio, and 10x genomics									Beijing Forestry Universit	China	Asia	Wild	All other plants
Tracheophyta	Magnoliopsida	Santalales	Santalaceae	Santalum	album	white sandalwood	35974	GCA_002911635.1	PRJNA411901		2018-02-01	3	196100524	4363285	62746844	75	MECAT v. 1.0	Oxford Nanopore	long	22.3	22	0.3	19	58.7	20		Hainan University	China	Asia	Natural commodity	All other plants
Tracheophyta	Magnoliopsida	Sapindales	Anacardiaceae	Pistacia	atlantica			GCA_026229545.1	PRJNA661055		2022-11-18		505281571	716427				Illumina Hiseq (10X Chromium Library); Illumina Hiseq (Dovetail Hi-C Library); Oxford Nanopore PromethION												Natural commodity	All other plants
Tracheophyta	Magnoliopsida	Sapindales	Anacardiaceae	Pistacia	integerrima			GCA_026122755.1	PRJNA480376		2022-11-10		460817029	14186				Illumina HiSeq												Natural commodity	All other plants
Tracheophyta	Magnoliopsida	Sapindales	Anacardiaceae	Toxicodendron	radicans	eastern poison ivy	43853	GCA_009867345.1	PRJNA578918		2020-01-14	1	454874194	14183	149588330	80	SPAdes v. 2019	Illumina	short	75.6	74.6	1	10.8	13.6			IRIDIAN GENOMES	USA	North America	Natural commodity	All other plants
Tracheophyta	Magnoliopsida	Sapindales	Burseraceae	Boswellia	sacra	frankincense	173701	GCA_013180625.1	PRJNA379064		2020-05-28	1	430959018	4246	131869493	120	Platanus v. 1.2.4	Illumina NovaSeq	short	48.1	47.1	1	20.1	31.8			University of Nizwa	Oman	Asia	Natural commodity	All other plants
Tracheophyta	Magnoliopsida	Sapindales	Burseraceae	Bursera	bipinnata			GCA_026225755.1	PRJNA828589		2022-11-17		229192748	4986				Illumina NovaSeq												Wild	All other plants
Tracheophyta	Magnoliopsida	Sapindales	Burseraceae	Bursera	cuneata			GCA_026212285.1	PRJNA828589		2022-11-16		252900611	9330				Illumina NovaSeq												Wild	All other plants
Tracheophyta	Magnoliopsida	Sapindales	Burseraceae	Bursera	palmeri			GCA_026225775.1	PRJNA828589		2022-11-17		237431143	8696				Illumina NovaSeq												Wild	All other plants
Tracheophyta	Magnoliopsida	Sapindales	Meliaceae	Melia	azedarach			GCA_028052125.1	PRJNA906622		2023-01-27		230843767	3132033				PacBio Sequel												Natural commodity	All other plants
Tracheophyta	Magnoliopsida	Sapindales	Rutaceae	Atalantia	buxifolia		76974	GCA_002013935.1	PRJNA327148		2017-03-03	1	315806082	45293	90820187	423	SOAPdenovo v. 2	Illumina HiSeq; PacBio	long	97.4	94.3	3.1	0.9	1.7			Huazhong Agriculture University	China	Asia	Wild relative	All other plants
Tracheophyta	Magnoliopsida	Sapindales	Rutaceae	Citrus	australasica	Australian finger lime	416196	GCA_029618575.1	PRJNA924095		2023-04-07		335262178	17583299				PacBio Sequel												Natural commodity	All other plants
Tracheophyta	Magnoliopsida	Sapindales	Rutaceae	Citrus	cavaleriei	Ichang papeda	2709	GCA_002013975.2	PRJNA321657		2018-01-24	1	357621245	98291	103194080	164	SOAPdenovo v. 2	Illumina HiSeq	short	97.7	91.1	6.6	0.7	1.6			Huazhong Agriculture University	China	Asia	Wild relative	All other plants
Tracheophyta	Magnoliopsida	Sapindales	Rutaceae	Citrus	glauca	desert lime	76963	GCA_029633165.1	PRJNA924121		2023-04-07		379226567	496135				PacBio Sequel												Natural commodity	All other plants
Tracheophyta	Magnoliopsida	Sapindales	Rutaceae	Citrus	ichangensis	wild citrus				https://doi.org/10.1038/ng.3839	2017-01-01			504000			SOAPdenovo	Illumina HiSeq	short									China	Asia	Wild relative	All other plants
Tracheophyta	Magnoliopsida	Sapindales	Rutaceae	Citrus	inodora			GCA_029618595.1	PRJNA924114		2023-04-07		298850376	839615				PacBio Sequel												Wild relative	All other plants
Tracheophyta	Magnoliopsida	Sapindales	Rutaceae	Murraya	koenigii			GCA_025617385.1	PRJNA480766		2022-10-11		331708485	1306854				Illumina X; BioNano Saphyr; Oxford Nanopore PromethION												Wild	All other plants
Tracheophyta	Magnoliopsida	Sapindales	Rutaceae	Poncirus	trifoliata					https://doi.org/10.1111/tpj.14993	2020-09-27		264900000	842800			FALCON	PacBio	long								University of Florida	USA	North America	Wild relative	All other plants
Tracheophyta	Magnoliopsida	Sapindales	Rutaceae	Zanthoxylum	bungeanum			GCA_019454045.1	PRJNA524242		2021-08-05		3979502532	113326				PacBio Sequel												Natural commodity	All other plants
Tracheophyta	Magnoliopsida	Sapindales	Sapindaceae	Acer	truncatum					doi: 10.1111/tpj.14954	2020-11-01	1	633280000	773170	653440000	295	Faclon	PacBio and Illumina	long								Jiangsu Key Laboratory for Horticultural Crop Genetic Improvement	China	Asia	Natural commodity	All other plants
Tracheophyta	Magnoliopsida	Sapindales	Sapindaceae	Acer	yangbiense		1000413	GCA_008009225.1	PRJNA524417		2019-08-23	1	664928911	5864378	485335202	100	SMARTDENOVO v. 1.0	PacBio Sequel	long	96.9	93.6	3.3	1.1	2			Ori-Gene Co. Ltd.	USA	North America	Wild	All other plants
Tracheophyta	Magnoliopsida	Sapindales	Sapindaceae	Xanthoceras	sorbifolium	yellow-horn	99658	GCA_003430845.1	PRJNA483857		2018-08-29	1	504383062	1044891	141807616	122	FALCON v. JULY-2018	PacBio Sequel	long	96.2	91.7	4.5	1.8	2			Chinese Academy of Forestry	China	Asia	Wild	All other plants
Tracheophyta	Magnoliopsida	Sapindales	Simaroubaceae	Ailanthus	altissimus			GCA_946807835.1	PRJEB55688		2022-09-20		938396475	29331030				PacBio,Illumina,Arima2												Natural commodity	All other plants
Tracheophyta	Magnoliopsida	Saxifragales	Crassulaceae	Kalanchoe	fedtschenkoi	South American air plant	63787	GCA_002312845.1	PRJNA397334		2017-09-19	1	256351415	37149	77487704	70	Platanus v. 1.2.1	Illumina MiSeq	short	91.5	85.3	6.2	4	4.5			Oak Ridge National Laboratory	USA	North America	Wild	All other plants
Tracheophyta	Magnoliopsida	Saxifragales	Crassulaceae	Rhodiola	crenulata					doi:10.1093/gigascience/gix033		1	344500000	25400	420200000	290	SOAPdenovo	Illumina	short									China	Asia	Natural commodity	All other plants
Tracheophyta	Magnoliopsida	Saxifragales	Crassulaceae	Sedum	album		23029	GCA_006409495.1	PRJNA488791		2019-06-24	1	302250854	93122	94711634	55	FALCON v. 0.2.2	PacBio RSII	long	91.7	57.3	34.4	2.9	5.4	34	2	Michigan State University	USA	North America	Wild	All other plants
Tracheophyta	Magnoliopsida	Saxifragales	Hamamelidaceae	Hamamelis	virginiana	witch hazel		GCA_017140935.1	PRJNA614456		2021-03-02		902548581	13625				Illumina NextSeq												Natural commodity	All other plants
Tracheophyta	Magnoliopsida	Saxifragales	Hamamelidaceae	Rhodoleia	championii		54456	GCA_008932045.1	PRJNA529342		2019-10-09	1	105726031	381	37836556	10	Edena v. 3.131028	Illumina HiSeq	short	0.2	0.2	0	3.3	96.5			Sun Yat-sen University	China	Asia	Wild	All other plants
Tracheophyta	Magnoliopsida	Solanales	Convolvulaceae	Cuscuta	australis		267555	GCA_003260385.1	PRJNA394036		2018-06-22	1	262630465	3625894	208596658	97.6	Canu v. Oct-2016	PacBio; Illumina HiSeq	long	85.3	83.4	1.9	2.4	12.3			Kunming Institute of Botany, Chinese Academy of Sciences	China	Asia	Feral	All other plants
Tracheophyta	Magnoliopsida	Solanales	Convolvulaceae	Cuscuta	campestris	field dodder	132261	GCA_900332095.1	PRJEB19879		2018-04-12	1	476791533	48808	144086042	60			long	89	20.5	68.5	0.8	10.2		8	RWTH Aachen	Germany	Europe	Feral	All other plants
Tracheophyta	Magnoliopsida	Solanales	Convolvulaceae	Cuscuta	epithymum			GCA_945859915.1	PRJEB51495		2022-11-27		997015527	3310290				PACBIO_SMRT												Feral	All other plants
Tracheophyta	Magnoliopsida	Solanales	Convolvulaceae	Cuscuta	europaea			GCA_945859875.1	PRJEB51495		2022-11-27		975849186	17907084				PACBIO_SMRT												Feral	All other plants
Tracheophyta	Magnoliopsida	Solanales	Convolvulaceae	Ipomoea	trifida		35884	GCA_003576665.1	PRJNA428214		2018-09-19	4	492375559	74315	2185215152	200	Platanus v. v1.2.1; SSPACE v. v2.0; PBJelly v. v15.8.24; Pilon v. v1.13	Illumina HiSeq; PacBio	long	96.6	91.3	5.3	0.9	2.5	30	2	Cornell University	USA	North America	Wild	All other plants
Tracheophyta	Magnoliopsida	Solanales	Convolvulaceae	Ipomoea	triloba	trilobed morning glory	35885	GCA_003576645.1	PRJNA428241		2018-09-19	2	461827428	74663	2110471520	290	SOAPdenovo v. v2; SSPACE v. v2.0; PBJelly v. v15.8.24; Pilon v. v1.13	Illumina HiSeq; PacBio	long	97	92.1	4.9	0.9	2.1	30	2	Cornell University	USA	North America	Wild	All other plants
Tracheophyta	Magnoliopsida	Solanales	Solanaceae	Anisodus	acutangulus			GCA_029783415.1	PRJNA752913		2023-04-18		1260858109	1351817				Oxford Nanopore PromethION; Hi-C												Wild	All other plants
Tracheophyta	Magnoliopsida	Solanales	Solanaceae	Jaltomata	sinuosa		205521	GCA_003996215.1	PRJNA474403		2019-01-07	1	1443196791	372489	453974323	25	MaSuRCA v. 3.2.2	PacBio; Illumina	long	94	91.3	2.7	1	5			Indiana University	USA	North America	Wild	All other plants
Tracheophyta	Magnoliopsida	Solanales	Solanaceae	Lycium	barbarum			GCA_019175385.1	PRJNA640228		2021-07-08		1669720889	2385424				PacBio Sequel; Illumina HiSeq												Natural commodity	All other plants
Tracheophyta	Magnoliopsida	Solanales	Solanaceae	Lycium	ferocissimum			GCA_029784015.1	PRJNA911933		2023-04-18		1219357132	73585				Oxford Nanopore PromethION; Illumina NovaSeq												Wild	All other plants
Tracheophyta	Magnoliopsida	Solanales	Solanaceae	Nicotiana	attenuata		49451	GCA_001879085.1	PRJNA316810		2016-11-15	3	2365682703	64201	1545682551	30	Celera Assembler v. 7	Illumina HiSeq; 454; PacBio	long	94.5	92.4	2.1	1.5	4	24	2	Max Planck Institute for Chemical Ecology	Germany	Europe	Wild	All other plants
Tracheophyta	Magnoliopsida	Solanales	Solanaceae	Nicotiana	benthamiana					https://doi.org/10.1094/MPMI-06-12-0148-TA	2012-11-07	1	2600000000	16480	3000000000	63	SOAPdenovo	Illumina HISeq	short								Cornell University	USA	North America	Wild	All other plants
Tracheophyta	Magnoliopsida	Solanales	Solanaceae	Nicotiana	glauca	tree tobacco	4090	GCA_002930595.1	PRJNA416772		2018-02-16	1	3222828385	5814	1006669398	35	MaSuRCA v. 3.2.2	Illumnina	short	77.2	75.3	1.9	13.8	9	24	2	Saint Petersburg University	Russia	Asia	Wild	All other plants
Tracheophyta	Magnoliopsida	Solanales	Solanaceae	Nicotiana	knightiana		118699	GCA_005239525.1	PRJNA335604		2019-05-02	1	2298938968	28120	654178864	82	SOAPdenovo v. 1.05	Illumina HiSeq	short	92.2	91	1.2	3.2	4.6	24	2	Philip Morris International R&amp;D	USA	North America	Wild	All other plants
Tracheophyta	Magnoliopsida	Solanales	Solanaceae	Nicotiana	obtusifolia		200316	GCA_002018475.1	PRJNA316794		2017-03-06	1	1222768627	39219	393488680	50	Celera Assembler v. 7	Illumina HiSeq	short	92.1	90.1	2	2.9	5	24	2	Max Planck Institute for Chemical Ecology	Germany	Europe	Wild	All other plants
Tracheophyta	Magnoliopsida	Solanales	Solanaceae	Nicotiana	otophora		4091	GCA_000715115.1	PRJNA208212		2014-06-05	1	2689351490	11316	803092633	66	SOAPdenovo v. 1.05	Illumina HiSeq	short	72.7	71	1.7	13.4	13.9	24	2	Philip Morris International R&amp;D	USA	North America	Wild	All other plants
Tracheophyta	Magnoliopsida	Solanales	Solanaceae	Nicotiana	paniculata		62141	GCA_005239505.1	PRJNA335603		2019-05-02	1	2190564486	32292	640302186	100	SOAPdenovo v. 1.05	Illumina HiSeq	short	90.7	89.3	1.4	4.6	4.7	24	2	Philip Morris International R&amp;D	USA	North America	Wild	All other plants
Tracheophyta	Magnoliopsida	Solanales	Solanaceae	Nicotiana	sylvestris	wood tobacco	4096	GCA_000393655.1	PRJNA182500		2013-05-16	2	2221831232	26744	602866166	94	SOAPdenovo v. 1.05	Illumina HiSeq	short	91.2	89.5	1.7	4.4	4.4	24	2	Philip Morris International R&amp;D	USA	North America	Wild relative	All other plants
Tracheophyta	Magnoliopsida	Solanales	Solanaceae	Nicotiana	tomentosiformis		4098	GCA_000390325.2	PRJNA182501		2013-05-16	2	1688310576	34051	479506822	146	SOAPdenovo v. 1.05	Illumina HiSeq	short	90.5	88.8	1.7	4.5	5	24	2	Philip Morris International R&amp;D	USA	North America	Wild relative	All other plants
Tracheophyta	Magnoliopsida	Solanales	Solanaceae	Nicotiana	undulata		118713	GCA_005239495.1	PRJNA335602		2019-05-02	1	1914301639	28381	556650699	112	SOAPdenovo v. 1.05	Illumina HiSeq	short	89.8	87.9	1.9	4.1	6.1	24	2	Philip Morris International R&amp;D	USA	North America	Wild	All other plants
Tracheophyta	Magnoliopsida	Solanales	Solanaceae	Petunia	inflata					https://doi.org/10.1038/nplants.2016.74	2016-05-01		1290000000		1400000000	150		PacBio and Illumina	long								University of Bern	Switzerland	Europe	Domesticated	All other plants
Tracheophyta	Magnoliopsida	Solanales	Solanaceae	Przewalskia	tangutica			GCA_029844215.1	PRJNA791792		2023-04-21		3028449525	17035176				Oxford Nanopore												Natural commodity	All other plants
Tracheophyta	Magnoliopsida	Solanales	Solanaceae	Solanum	ahanhuiri		875672	GCA_009849805.1	PRJNA556263		2020-01-10	1	828902572	6477	270725357	35.9	MaSuRCA v. 2017-09-01T00:00:00	Illumina HiSeq	short	46.2	42.7	3.5	28.1	25.7			McGill University	Canada	North America	Wild relative	All other plants
Tracheophyta	Magnoliopsida	Solanales	Solanaceae	Solanum	americanum		109975	GCA_900188915.1	PRJEB21468		2017-07-22	6	9013692	10942	2784503	50			long	0.3	0.3	0	0.1	99.6			Earlham Institute	United Kingdom	Europe	Wild relative	All other plants
Tracheophyta	Magnoliopsida	Solanales	Solanaceae	Solanum	appendiculatum			GCA_018342035.1	PRJNA561636		2021-05-11		751385151	911902				PacBio; Illumina HiSeq												Wild relative	All other plants
Tracheophyta	Magnoliopsida	Solanales	Solanaceae	Solanum	arcanum		376710	GCA_000612985.1	PRJEB5226		2014-03-22	1	665186956	31288	214930798	163			short	89.2	87.9	1.3	5.5	5.3			PRI	Netherlands	Europe	Wild relative	All other plants
Tracheophyta	Magnoliopsida	Solanales	Solanaceae	Solanum	boliviense			GCA_029582625.1	PRJNA779368		2023-04-04		666810905	23940				Illumina NovaSeq												Wild relative	All other plants
Tracheophyta	Magnoliopsida	Solanales	Solanaceae	Solanum	bukasovii		172263	GCA_009849815.1	PRJNA556263		2020-01-10	1	1144308148	7628	371887450	35.5	MaSuRCA v. 2017-09-01T00:00:00	Illumina HiSeq	short	53	39.3	13.7	25.9	21.1			McGill University	Canada	North America	Wild relative	All other plants
Tracheophyta	Magnoliopsida	Solanales	Solanaceae	Solanum	chacoense					https://doi.org/10.1111/tpj.13857	2018-02-05		825767562		882000000		ALLPATHS-LG	Illumina	short								Michigan State University	USA	North America	Wild relative	All other plants
Tracheophyta	Magnoliopsida	Solanales	Solanaceae	Solanum	chaucha		682313	GCA_009849625.1	PRJNA556263		2020-01-10	1	790336793	4796	258866005	44.4	MaSuRCA v. 2017-09-01T00:00:00	Illumina HiSeq	short	44.1	40.1	4	27.1	28.8			McGill University	Canada	North America	Wild relative	All other plants
Tracheophyta	Magnoliopsida	Solanales	Solanaceae	Solanum	chilense		4083	GCA_006013705.1	PRJNA508893		2019-06-05	1	913688469	16794	842570319	122	Celera Assembler v. 8.3	Illumina MiSeq; Illumina HiSeq	short	87.1	86.1	1	6.1	6.8			HelmholtzZentrum Munich	Germany	Europe	Wild relative	All other plants
Tracheophyta	Magnoliopsida	Solanales	Solanaceae	Solanum	chiquidenum			GCA_029582725.1	PRJNA779368		2023-04-04		693400501	23961				Illumina NovaSeq												Wild relative	All other plants
Tracheophyta	Magnoliopsida	Solanales	Solanaceae	Solanum	chmielewskii			GCA_027704785.1	PRJNA809001		2023-01-11		769438149	2002032				PacBio												Wild relative	All other plants
Tracheophyta	Magnoliopsida	Solanales	Solanaceae	Solanum	clarkiae		329767	GCA_011800125.1	PRJNA551615		2020-03-31	1	980803046	135272	320728326	120	SOAPdenovo v. 2019	Illumina	short	75.5	74.9	0.6	12.2	12.3			IRIDIAN GENOMES	USA	North America	Wild relative	All other plants
Tracheophyta	Magnoliopsida	Solanales	Solanaceae	Solanum	commersonii	Commerson's wild potato	4109	GCA_001239805.1	PRJNA269007		2015-04-21	1	729602650	22247	222425417	103	SOAPdenovo v. 2.04	Illumina HiSeq	short	77.4	74.2	3.2	8.1	14.5			Universita di Verona	Italy	Europe	Wild relative	All other plants
Tracheophyta	Magnoliopsida	Solanales	Solanaceae	Solanum	corneliomulleri			GCA_027704805.1	PRJNA809001		2023-01-11		876890068	448701				PacBio												Wild relative	All other plants
Tracheophyta	Magnoliopsida	Solanales	Solanaceae	Solanum	curtilobum		875673	GCA_009849645.1	PRJNA556263		2020-01-10	1	1207837434	3176	401623998	35.8	MaSuRCA v. 2017-09-01T00:00:00	Illumina HiSeq	short	35.6	30.3	5.3	36.7	27.7			McGill University	Canada	North America	Wild relative	All other plants
Tracheophyta	Magnoliopsida	Solanales	Solanaceae	Solanum	dulcamara			GCA_947179135.2	PRJEB56941		2022-12-02		936850355	1455101				PacBio,Illumina,Arima												Wild relative	All other plants
Tracheophyta	Magnoliopsida	Solanales	Solanaceae	Solanum	etuberosum			GCA_029582245.1	PRJNA779368		2023-04-04		610576211	59223				Illumina NovaSeq												Wild relative	All other plants
Tracheophyta	Magnoliopsida	Solanales	Solanaceae	Solanum	galapagense			GCA_025758845.1	PRJNA865891		2022-10-20		806395186	8786751				Oxford Nanopore PromethION; Illumina												Wild relative	All other plants
Tracheophyta	Magnoliopsida	Solanales	Solanaceae	Solanum	gandarillasii			GCA_029582405.1	PRJNA779368		2023-04-04		686228213	20834				Illumina NovaSeq												Wild relative	All other plants
Tracheophyta	Magnoliopsida	Solanales	Solanaceae	Solanum	gracilifrons			GCA_029582605.1	PRJNA779368		2023-04-04		669865430	20516				Illumina NovaSeq												Wild relative	All other plants
Tracheophyta	Magnoliopsida	Solanales	Solanaceae	Solanum	habrochaites		62890	GCA_000577655.1	PRJEB5227		2014-02-21	1	724284658	37085	233818274	151			short	90.3	89.4	0.9	5	4.7			PRI	Netherlands	Europe	Wild relative	All other plants
Tracheophyta	Magnoliopsida	Solanales	Solanaceae	Solanum	infundibuliforme			GCA_029582565.1	PRJNA779368		2023-04-04		684052840	18429				Illumina NovaSeq												Wild relative	All other plants
Tracheophyta	Magnoliopsida	Solanales	Solanaceae	Solanum	juzepczukii	ckaisalla	136614	GCA_009849685.1	PRJNA556263		2020-01-10	1	1002422951	7360	328374714	37.7	MaSuRCA v. 2017-09-01T00:00:00	Illumina HiSeq	short	49.1	42.8	6.3	28.9	22			McGill University	Canada	North America	Wild relative	All other plants
Tracheophyta	Magnoliopsida	Solanales	Solanaceae	Solanum	lignicaule			GCA_029582545.1	PRJNA779368		2023-04-04		662942901	23327				Illumina NovaSeq												Wild relative	All other plants
Tracheophyta	Magnoliopsida	Solanales	Solanaceae	Solanum	lycopersicoides			GCA_022817965.1	PRJNA727176		2022-04-06		1286520287	220814				PacBio												Wild relative	All other plants
Tracheophyta	Magnoliopsida	Solanales	Solanaceae	Solanum	medicagineum			GCA_026153255.1	PRJNA533457		2022-11-12		779252927	12826				Illumina												Wild relative	All other plants
Tracheophyta	Magnoliopsida	Solanales	Solanaceae	Solanum	megistacrolobum			GCA_029582645.1	PRJNA779368		2023-04-04		695075751	18244				Illumina NovaSeq												Wild relative	All other plants
Tracheophyta	Magnoliopsida	Solanales	Solanaceae	Solanum	neorickii			GCA_027704865.1	PRJNA809001		2023-01-11		777895130	2078581				PacBio												Wild relative	All other plants
Tracheophyta	Magnoliopsida	Solanales	Solanaceae	Solanum	okadae			GCA_023159065.1	PRJNA684565		2022-04-27		617129882	17405				10X Genomics												Wild relative	All other plants
Tracheophyta	Magnoliopsida	Solanales	Solanaceae	Solanum	oplocense			GCA_029582345.1	PRJNA779368		2023-04-04		1007750739	3547				Illumina NovaSeq												Wild relative	All other plants
Tracheophyta	Magnoliopsida	Solanales	Solanaceae	Solanum	ossicruentum			GCA_025774065.1	PRJNA533451		2022-10-20		877460039	13055				Illumina												Wild relative	All other plants
Tracheophyta	Magnoliopsida	Solanales	Solanaceae	Solanum	paucissectum			GCA_029582445.1	PRJNA779368		2023-04-04		734795577	20376				Illumina NovaSeq												Wild relative	All other plants
Tracheophyta	Magnoliopsida	Solanales	Solanaceae	Solanum	pennellii		28526	GCA_001406875.2	PRJEB5809		2014-07-11	4	926426464	60083	3531969831	210			short	94.6	92.9	1.7	1.2	4.2			RWTH Aachen	Germany	Europe	Wild relative	All other plants
Tracheophyta	Magnoliopsida	Solanales	Solanaceae	Solanum	peruvianum			GCA_027705065.1	PRJNA809001		2023-01-11		867470226	676702				PacBio												Wild relative	All other plants
Tracheophyta	Magnoliopsida	Solanales	Solanaceae	Solanum	phureja	chaucha	172790	GCA_009849755.1	PRJNA556263		2020-01-10	1	873028468	6441	284103008	41.3	MaSuRCA v. 2017-09-01T00:00:00	Illumina HiSeq	short	61.2	54.6	6.6	20.7	18.1	24	2	McGill University	Canada	North America	Wild relative	All other plants
Tracheophyta	Magnoliopsida	Solanales	Solanaceae	Solanum	pimpinellifolium	currant tomato	4084	GCA_014964335.1	PRJNA607731		2020-10-26	3	808099718	10561219	226727115	96	CANU v. 1.7.1	PacBio Sequel	long	96.1	94.7	1.4	1.1	2.8			Cornell University	USA	North America	Wild relative	All other plants
Tracheophyta	Magnoliopsida	Solanales	Solanaceae	Solanum	pinnatisectum	tansyleaf nightshade	50273	GCA_009887355.1	PRJNA565112		2020-01-16	2	724557807	1995	1901645904	40	CLC bio Genomic Workbench v. ver 9.0	Illumina NextSeq	short	94.6	93.3	1.3	1.7	3.7	24	2	Centre for Agricultural Bioinformatics (CABin), ICAR-IASRI, New Delhi	India	Asia	Wild relative	All other plants
Tracheophyta	Magnoliopsida	Solanales	Solanaceae	Solanum	piurae			GCA_029582685.1	PRJNA779368		2023-04-04		720192443	23712				Illumina NovaSeq												Wild relative	All other plants
Tracheophyta	Magnoliopsida	Solanales	Solanaceae	Solanum	sejunctum			GCA_025642045.1	PRJNA551616		2022-10-10		980345848	10582				Illumina												Wild relative	All other plants
Tracheophyta	Magnoliopsida	Solanales	Solanaceae	Solanum	sitiens			GCA_016801875.1	PRJNA633104		2021-02-02		1244587916	844489				Illumina HiSeq; PacBio RSII; PacBio Sequel; BioNano Irys; 10x Genomics Chromium												Wild relative	All other plants
Tracheophyta	Magnoliopsida	Solanales	Solanaceae	Solanum	sparsipilum			GCA_029582215.1	PRJNA779368		2023-04-04		697909412	21584				Illumina NovaSeq												Wild relative	All other plants
Tracheophyta	Magnoliopsida	Solanales	Solanaceae	Solanum	stenotomum		1050191	GCA_009849865.1	PRJNA556263		2020-01-10	2	855795280	176710	267542903	50	CANU v. 1.5	Illumina HiSeq; PacBio	long	88.6	78.4	10.2	3.7	7.7	24	2	McGill University	Canada	North America	Wild relative	All other plants
Tracheophyta	Magnoliopsida	Solanales	Solanaceae	Solanum	tacnaense			GCA_029582465.1	PRJNA779368		2023-04-04		714416403	20975				Illumina NovaSeq												Wild relative	All other plants
Tracheophyta	Magnoliopsida	Solanales	Solanaceae	Solanum	tarapatanum			GCA_029582485.1	PRJNA779368		2023-04-04		717717986	15266				Illumina NovaSeq												Wild relative	All other plants
Tracheophyta	Magnoliopsida	Solanales	Solanaceae	Solanum	tarijense			GCA_029582385.1	PRJNA779368		2023-04-04		711715600	19861				Illumina NovaSeq												Wild relative	All other plants
Tracheophyta	Magnoliopsida	Solanales	Solanaceae	Solanum	tarnii			GCA_029582315.1	PRJNA779368		2023-04-04		1069548688	3328				Illumina NovaSeq												Wild relative	All other plants
Tracheophyta	Magnoliopsida	Solanales	Solanaceae	Solanum	verrucosum		315347	GCA_900185285.1	PRJEB21122		2018-05-26	19	659291212	712470	205928787	1			long	96.3	94.1	2.2	1.2	2.5			Earlham Institute	United Kingdom	Europe	Wild relative	All other plants
Tracheophyta	Magnoliopsida	Trochodendrales	Trochodendraceae	Tetracentron	sinense		13715	GCA_015143295.1	PRJNA625382		2020-10-30	1	1160336735	2835321	847293591	100	SMARTDENOVO v. TSv1.1	PacBio Sequel	long	89.9	79.7	10.2	2.5	7.6			Ori-Gene Co. Ltd.	USA	North America	Wild	All other plants
Tracheophyta	Magnoliopsida	Trochodendrales	Trochodendraceae	Trochodendron	aralioides	Wheel tree				doi:10.1093/gigascience/giz136	2019-11-08	1	1614000000	691000	1868000000	278	SOAPdenovo and Falcon	PacBio and Illumina									Guangxi University	China	Asia	Wild	All other plants
Tracheophyta	Magnoliopsida	Vitales	Vitaceae	Cissus	quadrangularis	veldt-grape	165298	GCA_002878655.1	PRJNA268706		2018-01-12	1	281703610	713	74420290	47.1	SOAPdenovo v. 2.04	Illumina HiSeq	short	61.2	60.7	0.5	18.3	20.5			Centre for Cellular and Molecular Platforms	India	Asia	Natural commodity	All other plants
Tracheophyta	Magnoliopsida	Vitales	Vitaceae	Vitis	aestivalis		3605	GCA_001562795.1	PRJNA302606		2016-02-17	1	432755284	772	148039113	28	ABySS v. 1.3.7	454; Illumina HiSeq	short	27.5	26.9	0.6	31.2	41.3	38	2	Missouri State University	USA	North America	Wild relative	All other plants
Tracheophyta	Magnoliopsida	Vitales	Vitaceae	Vitis	amurensis		103351	GCA_016071775.1	PRJNA549877		2020-12-15	1	603559200	344503	169366530	320	Platanus v. 1.2.4; DBG2OLC v. 2016-11-23	Illumina HiSeq; PacBio RSII	long	87.6	85.9	1.7	5.8	6.6	38	2	Institute of Botany, the Chinese Academy of Science	China	Asia	Wild relative	All other plants
Tracheophyta	Magnoliopsida	Vitales	Vitaceae	Vitis	cinerea		266788	GCA_001282645.1	PRJEB5934		2015-09-10	1	539624286	3674	169133451	120				40.2	29.9	10.3	29.6	30.2	38	2	RWTH Aachen	Germany	Europe	Wild	All other plants
Tracheophyta	Magnoliopsida	Vitales	Vitaceae	Vitis	labrusca	Concord grape	103355	GCA_011039315.1	PRJNA606024		2020-02-28	1	570617295	26099	159259262	216	Platanus v. 1.2.4	Illumina	short	89.3	87.1	2.2	5	5.7	38	2	Cornell University	USA	North America	Wild relative	All other plants
Tracheophyta	Magnoliopsida	Vitales	Vitaceae	Vitis	riparia	Whole genome sequencing of Vitis riparia	96939	GCA_004353265.1	PRJNA512170		2019-04-16	2	500105807	740110	139286714	335	FALCON-Unzip v. v0.3.0; Supernova v. v2.1.0	Illumina HiSeq; PacBio RSII; 10X Chromium Genomics	long	93.5	91.1	2.4	2.4	4.1	38	2	Bordeaux University	France	Europe	Wild relative	All other plants
Tracheophyta	Magnoliopsida	Vitales	Vitaceae	Vitis	rotundifolia	fox grape	103349	GCA_015341995.1	PRJNA649974		2020-11-10	1	462819886	11360	147741221	20	SPAdes v. v3.13.1	Oxford Nanopore MinION	long	83.7	82.6	1.1	8.3	8			N. I. Vavilov Institute of Plant Genetic Resources (VIR)	Sweden	Europe	Wild relative	All other plants
Tracheophyta	Magnoliopsida	Zingiberales	Costaceae	Costus	lasius			GCA_027563935.1	PRJNA864861		2023-01-09		1280866559	21722320				PacBio Sequel												Wild	All other plants
Tracheophyta	Magnoliopsida	Zingiberales	Costaceae	Costus	pulverulentus			GCA_027562315.1	PRJNA864859		2023-01-09		735858963	24354				Illumina HiSeq; Illumina NextSeq												Wild	All other plants
Tracheophyta	Magnoliopsida	Zingiberales	Musaceae	Musa	balbisiana	Balbis banana	52838	GCA_004837865.1	PRJNA432894		2019-07-09	1	492775286	1964734	369507328	113	wtdbg v. 1.2.8	PacBio Sequel	long	92.6	88.4	4.2	2.6	4.8	22	2	Institute of Tropical Bioscience and Biotechnology	China	Asia	Wild relative	All other plants
Tracheophyta	Magnoliopsida	Zingiberales	Musaceae	Musa	beccarii			GCA_024322285.1	PRJNA714288		2022-07-21		569617942	67088101				Oxford Nanopore PromethION												Wild relative	All other plants
Tracheophyta	Magnoliopsida	Zingiberales	Musaceae	Musa	itinerans		574487	GCA_001649415.1	PRJNA312694		2016-05-21	1	455349267	35438	130993692	92	SOAPdenovo v. Jan-2014	Illumina HiSeq	short	94	89.3	4.7	2	4	22	2	South China Botanic Garden, CAS	China	Asia	Wild relative	All other plants
Tracheophyta	Magnoliopsida	Zingiberales	Musaceae	Musa	schizocarpa		52706	GCA_900464855.1	PRJEB26661		2018-07-01	1	525283493	6493909	157685146	51			long	94.2	90.1	4.1	1.8	4	22	2	GSC	United Kingdom	Europe	Wild relative	All other plants
Tracheophyta	Magnoliopsida	Zingiberales	Zingiberaceae	Boesenbergia	rotunda			GCA_024364735.1	PRJNA712941		2022-07-21		2347514961	120546				PacBio; Illumina HiSeq												Natural commodity	All other plants
Tracheophyta	Pinopsida	Cupressales	Taxaceae	Taxus	chinensis			GCA_019776745.2	PRJNA730337		2022-01-26		10237952243	2434892				PacBio Sequel												Wild	All other plants
Tracheophyta	Pinopsida	Cupressales	Taxaceae	Taxus	wallichiana			GCA_018340775.1	PRJNA661543		2021-05-11		10738316084	2892145				Illumina NovaSeq												Wild	All other plants
Tracheophyta	Pinopsida	Pinales	Pinaceae	Abies	alba	European silver fir				doi:10.1534/g3.119.400083	2019-07-09	1	18170000000	2477	17360000000		MaSuRCA v3.2.2	Illumina HiSeq	short									USA	North America	Natural commodity	All other plants
Tracheophyta	Pinopsida	Pinales	Pinaceae	Larix	kaempferi	karamatsu	54800	GCA_013171265.2	PRJNA587041		2020-12-01	1	12952411928	447849	4030276550	100	FALCON v. 1.8.7	PacBio	long	39.7	33.5	6.2	10.8	49.5			CAF			Natural commodity	All other plants
Tracheophyta	Pinopsida	Pinales	Pinaceae	Larix	sibirica		62751	GCA_004151065.1	PRJNA393226		2019-02-08	1	12342093815	1063	2846502231	90	CLC NGS Cell v. 5.0.3; Assembly in parts v. DEC-2016	Illumina HiSeq	short	23.2	16.4	6.8	16	60.8	24	2	Siberian Federal University	Russia	Asia	Natural commodity	All other plants
Tracheophyta	Pinopsida	Pinales	Pinaceae	Picea	abies	Norway spruce	3329	GCA_900067695.1	PRJEB1822		2016-11-09	1	11961396284	2966	4038780371	60			short	19.3	16.6	2.7	17.7	63	24	2	UPSC	Sweden	Europe	Natural commodity	All other plants
Tracheophyta	Pinopsida	Pinales	Pinaceae	Picea	engelmannii		3334	GCA_009831015.1	PRJNA504036		2020-01-03	1	24943568506	17914	6066318599	82	ABySS v. 2.1.4; Cobbler v. 0.5.1; RAILS v. 1.4.1; LINKS v. 1.8.5; Tigmint v. 1.1.2; ARCS v. 1.0.5		long	26.8	19.6	7.2	15.8	57.4	24	2	BC Cancer Agency	Canada	North America	Natural commodity	All other plants
Tracheophyta	Pinopsida	Pinales	Pinaceae	Picea	glauca		3330	GCA_000966675.2	PRJNA242552		2020-01-09	2	21582343485	8398	6169072487	112.8	ABySS v. 1.3.7; Tigmint v. 1.1.2; ARCS v. 1.0.1; Cobbler v. 0.3; RAILS v. 1.2		short	21.8	14.1	7.7	20.2	58	24	2	SMarTForests Consortium	Canada	North America	Natural commodity	All other plants
Tracheophyta	Pinopsida	Pinales	Pinaceae	Picea	sitchensis		3332	GCA_010110895.1	PRJNA304257		2020-01-09	1	18225188812	10006	5862330991	90.7	ABySS v. 2.0.1; Cobbler v. 0.5; RAILS v. 1.4; LINKS v. 1.8.5; Tigmint v. 1.1.0; ARCS v. 1.0.3		long	22.5	17.7	4.8	16.9	60.6			BC Cancer Agency	Canada	North America	Natural commodity	All other plants
Tracheophyta	Pinopsida	Pinales	Pinaceae	Pinus	lambertiana	sugar pine	3343	GCA_001447015.2	PRJNA174450		2015-11-17	1	27598620994	7945	16415292150	80	MaSuRCA v. 2.3; SOAPdenovo v. 2.04	Illumina HiSeq; Illumina MiSeq	short						24	2	TreeGenes Database	USA	North America	Natural commodity	All other plants
Tracheophyta	Pinopsida	Pinales	Pinaceae	Pinus	taeda	loblolly pine	3352	GCA_000404065.3	PRJNA174450		2017-01-09	1	22103635615	28106	6659574390	82	MaSuRCA v. 3.2.1_04022016	Illumina; PacBio; Fosmid DiTag	long	31.4	25.5	5.9	13.3	55.3	24	2	TreeGenes Database	USA	North America	Wild	All other plants
Tracheophyta	Pinopsida	Pinales	Pinaceae	Pseudotsuga	menziesii	Douglas-fir	3357	GCA_001517045.1	PRJNA174450		2015-12-22	1	14673225455	67133	4577242521	60	MaSuRCA v. JULY-2015; SOAPdenovo v. JULY-2015	Illumina HiSeq	short	37.1	33	4.1	11.5	51.4	26	2	TreeGenes Database	USA	North America	Natural commodity	All other plants
Tracheophyta	Pinopsida	Cupressale	Cupressaceae	Cryptomeria	japonica			GCA_027924625.1	PRJDB14450		2022-12-12		9239540489	8324041				PacBio SequelII												Natural commodity	All other plants
Tracheophyta	Pinopsida	Cupressales	Cupressaceae	Cunninghamia	lanceolata			GCA_027924645.1	PRJDB14450		2022-12-12		11548046079	11743988				PacBio SequelII												Wild	All other plants
Tracheophyta	Pinopsida	Cupressales	Cupressaceae	Sequoia	sempervirens		28980	GCA_007258455.1	PRJNA542879		2019-07-29	1	26534885002	97166	24989473230	144	MaSuRCA v. 3.2.8		long	42.8	17.6	25.2	9.2	48	66	6	Johns Hopkins University	USA	North America	Natural commodity	All other plants
Tracheophyta	Pinopsida	Cupressales	Cupressaceae	Sequoiadendron	giganteum		99814	GCA_007115665.2	PRJNA541481		2020-02-07	1	8124394480	318189	2281157394	280	HiRise v. Jan-2019; MaSuRCA v. 3.2.4		long						22	2	Johns Hopkins University	USA	North America	Wild	All other plants
Tracheophyta	Pinopsida	Cupressales	Cupressaceae	Thuja	plicata			GCA_018584345.1	PRJNA684624		2021-05-27		9095911847	18776				Illumina HiSeq												Natural commodity	All other plants
Tracheophyta	Polypodiopsida	Salviniales	Salviniaceae	Azolla	caroliniana			GCA_910573715.1	PRJEB45214		2021-07-07		4720601	17671																Wild	All other plants
Tracheophyta	Polypodiopsida	Salviniales	Salviniaceae	Azolla	filiculoides					Nature plants: doi:10.1038/s41477-018-0188-8	2018-07-02	1	622600000	964700	753000000	137	PBcR	PacBio and Illumina Hiseq2000	Long								Cornell University	USA	North America	Wild	All other plants
Tracheophyta	Polypodiopsida	Salviniales	Salviniaceae	Azolla	mexicana			GCA_910574105.1	PRJEB45214		2021-07-07		4869370	21734																Wild	All other plants
Tracheophyta	Polypodiopsida	Salviniales	Salviniaceae	Azolla	microphylla			GCA_910574305.1	PRJEB45214		2021-07-07		4845081	20946																Wild	All other plants
Tracheophyta	Polypodiopsida	Salviniales	Salviniaceae	Azolla	nilotica			GCA_910574485.1	PRJEB45214		2021-07-07		4772315	26510																Wild	All other plants
Tracheophyta	Polypodiopsida	Salviniales	Salviniaceae	Azolla	rubra			GCA_910574125.1	PRJEB45214		2021-07-07		4700441	18049																Wild	All other plants
Tracheophyta	Polypodiopsida	Salviniales	Salviniaceae	Salvinia	cucullata					Nature plants: doi:10.1038/s41477-018-0188-8	2018-07-02	1	231800000	719800	255000000	261	PBcR	PacBio and Illumina Hiseq2000	Long								Cornell University	USA	North America	Wild	All other plants
Tracheophyta	Magnoliopsida	Alismatales	Araceae	Amorphophallus	titanum			GCA_024336825.1	PRJNA626018		2022-07-20		942822506	626248				Illumina												Wild	All other plants
*An example (non-exhaustive) set of underutilised crops are indicated from a list of all plant species.
